# Supplementary material for: 3-(3-Meth­oxy­benzo­yl)-1,1-diphenyl­thio­urea
Source: Acta Crystallogr Sect E Struct Rep Online. 2011 Jul 9;67(Pt 8):o1947–8. doi: 10.1107/S1600536811025785 (PMC3212333; doi:10.1107/S1600536811025785)
Supplement: Supplementary file 1 [file e-67-o1947-sup1.cif]

##############################################################################
#                                                                            #
# This CIF contains the data in a paper accepted for publication in          #
# Acta Crystallographica Section E. It conforms to the requirements of       #
# Notes for Authors for Acta Crystallographica Section E, and has been       #
# peer reviewed under the auspices of the IUCr Commission on Journals.       #
#                                                                            #
# Full details of the Crystallographic Information File format               #
# are given in the paper "The Crystallographic Information File (CIF):       #
# a New Standard Archive File for Crystallography" by S. R. Hall, F. H.      #
# Allen and I. D. Brown [Acta Cryst. (1991), A47, 655-685].                  #
#                                                                            #
# The current version of the core CIF dictionary is obtainable from          #
# ftp://ftp.iucr.org/pub/cif_core.dic.                                       #
#                                                                            #
# Software is freely available for graphical display of the structure(s)     #
# in this CIF. For information consult the CIF software page                 #
# http://www.iucr.org/resources/cif/software.                                #
#                                                                            #
# This file may be used for bona fide research purposes within the           #
# scientific community so long as proper attribution is given to the journal # 
# article from which it was obtained.                                        #
#                                                                            #
##############################################################################
data_I
_audit_creation_method     SHELXL-97
_chemical_name_systematic
;
3-(3-Methoxybenzoyl)-1,1-diphenylthiourea
;
_chemical_name_common     ?
_chemical_formula_moiety     'C21 H18 N2 O2 S'
_chemical_formula_sum     'C21 H18 N2 O2 S'
_chemical_formula_iupac     'C21 H18 N2 O2 S'
_chemical_formula_weight     362.43
_chemical_melting_point_gt     412.15
_chemical_melting_point_lt     410.15
_symmetry_cell_setting     triclinic
_symmetry_space_group_name_H-M     'P -1'
_symmetry_space_group_name_Hall     '-P 1'
loop_
    _symmetry_equiv_pos_as_xyz
    'x, y, z'
    '-x, -y, -z'
_cell_length_a     6.056(3)
_cell_length_b     12.895(7)
_cell_length_c     13.344(7)
_cell_angle_alpha     112.796(9)
_cell_angle_beta     100.336(10)
_cell_angle_gamma     97.951(10)
_cell_volume     920.0(8)
_cell_formula_units_Z     2
_cell_measurement_reflns_used     3612
_cell_measurement_theta_min     6.396
_cell_measurement_theta_max     55.182
_cell_measurement_temperature     298(2)
_exptl_crystal_description     plate
_exptl_crystal_colour     yellow
_exptl_crystal_size_max     0.52
_exptl_crystal_size_mid     0.23
_exptl_crystal_size_min     0.03
_exptl_crystal_density_diffrn     1.308
_exptl_crystal_density_meas     ?
_exptl_crystal_density_method     'not measured'
_exptl_crystal_F_000     380
_exptl_absorpt_coefficient_mu     0.193
_exptl_absorpt_correction_type     multi-scan
_exptl_absorpt_process_details     '(SADABS; Bruker, 2000)'
_exptl_absorpt_correction_T_min     0.9062
_exptl_absorpt_correction_T_max     0.9942
_exptl_special_details     ?
_diffrn_ambient_temperature     298(2)
_diffrn_radiation_type     MoK\a
_diffrn_radiation_wavelength     0.71073
_diffrn_radiation_source     'fine-focus sealed tube'
_diffrn_radiation_monochromator     graphite
_diffrn_measurement_device_type
;
Bruker SMART APEX CCD area-detector
;
_diffrn_measurement_method     '\w scan'
_diffrn_detector_area_resol_mean     ?
_diffrn_reflns_number     10189
_diffrn_reflns_av_R_equivalents     0.0288
_diffrn_reflns_av_sigmaI/netI     0.0318
_diffrn_reflns_theta_min     1.71
_diffrn_reflns_theta_max     26.00
_diffrn_reflns_theta_full     26.00
_diffrn_measured_fraction_theta_max     0.995
_diffrn_measured_fraction_theta_full     0.995
_diffrn_reflns_limit_h_min     -7
_diffrn_reflns_limit_h_max     7
_diffrn_reflns_limit_k_min     -15
_diffrn_reflns_limit_k_max     15
_diffrn_reflns_limit_l_min     -16
_diffrn_reflns_limit_l_max     16
_diffrn_standards_number     .
_diffrn_standards_interval_count     .
_diffrn_standards_interval_time     .
_diffrn_standards_decay_%     .
_refine_special_details
;
Refinement of <i>F</i>^2^ against ALL reflections. The weighted <i>R</i>-factor
<i>wR</i> and goodness of fit <i>S</i> are based on <i>F</i>^2^, conventional
<i>R</i>-factors <i>R</i> are based on <i>F</i>, with <i>F</i> set to zero for
negative <i>F</i>^2^. The threshold expression of <i>F</i>^2^ >
\s(<i>F</i>^2^) is used only for calculating <i>R</i>-factors(gt) <i>etc</i>.
and is not relevant to the choice of reflections for refinement.
<i>R</i>-factors based on <i>F</i>^2^ are statistically about twice as large
as those based on <i>F</i>, and <i>R</i>- factors based on ALL data will be
even larger.
;
_reflns_number_total     3612
_reflns_number_gt     2663
_reflns_threshold_expression     I>2sigma(I)
_refine_ls_structure_factor_coef     Fsqd
_refine_ls_matrix_type     full
_refine_ls_R_factor_all     0.0533
_refine_ls_R_factor_gt     0.0379
_refine_ls_wR_factor_gt     0.0971
_refine_ls_wR_factor_ref     0.1104
_refine_ls_goodness_of_fit_ref     1.038
_refine_ls_restrained_S_all     1.038
_refine_ls_number_reflns     3612
_refine_ls_number_parameters     240
_refine_ls_number_restraints     0
_refine_ls_hydrogen_treatment     mixed
_refine_ls_weighting_scheme     calc
_refine_ls_weighting_details
         'calc w=1/[\s^2^(Fo^2^)+(0.0578P)^2^+0.1546P] where P=(Fo^2^+2Fc^2^)/3'
_atom_sites_solution_hydrogens     geom
_atom_sites_solution_primary     direct
_atom_sites_solution_secondary     difmap
_refine_ls_shift/su_max     0.000
_refine_ls_shift/su_mean     0.000
_refine_diff_density_max     0.170
_refine_diff_density_min     -0.269
_refine_ls_extinction_method     none
_refine_ls_extinction_coef     ?
loop_
    _atom_type_symbol
    _atom_type_description
    _atom_type_scat_dispersion_real
    _atom_type_scat_dispersion_imag
    _atom_type_scat_source
    'C' 'C' 0.0033 0.0016
                         'International Tables Vol C Tables 4.2.6.8 and 6.1.1.4'
    'H' 'H' 0.0000 0.0000
                         'International Tables Vol C Tables 4.2.6.8 and 6.1.1.4'
    'N' 'N' 0.0061 0.0033
                         'International Tables Vol C Tables 4.2.6.8 and 6.1.1.4'
    'O' 'O' 0.0106 0.0060
                         'International Tables Vol C Tables 4.2.6.8 and 6.1.1.4'
    'S' 'S' 0.1246 0.1234
                         'International Tables Vol C Tables 4.2.6.8 and 6.1.1.4'
_computing_data_collection     'SMART (Bruker, 2000)'
_computing_cell_refinement     'SAINT (Bruker, 2000)'
_computing_data_reduction     'SAINT (Bruker, 2000)'
_computing_structure_solution     'SHELXS97 (Sheldrick, 2008)'
_computing_structure_refinement     'SHELXL97 (Sheldrick, 2008)'
_computing_molecular_graphics     'SHELXTL (Sheldrick, 2008)'
_computing_publication_material
;
SHELXTL (Sheldrick, 2008) and PLATON (Spek, 2009)
;
loop_
    _atom_site_type_symbol
    _atom_site_label
    _atom_site_fract_x
    _atom_site_fract_y
    _atom_site_fract_z
    _atom_site_U_iso_or_equiv
    _atom_site_adp_type
    _atom_site_calc_flag
    _atom_site_refinement_flags
    _atom_site_occupancy
    _atom_site_symmetry_multiplicity
    _atom_site_disorder_assembly
    _atom_site_disorder_group
    S S1 0.28578(10) 0.32442(4) 0.43411(4) 0.05684(19) Uani d . 1 1 . .
    O O1 0.0958(3) 0.92764(11) 0.40494(14) 0.0667(4) Uani d . 1 1 . .
    O O2 -0.0666(2) 0.49768(10) 0.27758(12) 0.0554(4) Uani d . 1 1 . .
    N N1 0.2897(3) 0.47668(11) 0.34630(12) 0.0403(4) Uani d . 1 1 . .
    N N2 0.0990(2) 0.28974(11) 0.22465(10) 0.0372(3) Uani d . 1 1 . .
    C C6 0.4600(3) 0.67429(15) 0.30353(15) 0.0458(4) Uani d . 1 1 . .
    H H6 0.5408 0.6164 0.2821 0.055 Uiso calc R 1 1 . .
    C C5 0.5442(3) 0.78217(16) 0.30918(17) 0.0504(5) Uani d . 1 1 . .
    H H5 0.6817 0.7962 0.2898 0.060 Uiso calc R 1 1 . .
    C C4 0.4287(3) 0.86899(15) 0.34293(15) 0.0458(4) Uani d . 1 1 . .
    H H4 0.4889 0.9413 0.3471 0.055 Uiso calc R 1 1 . .
    C C3 0.2235(3) 0.84874(14) 0.37065(15) 0.0438(4) Uani d . 1 1 . .
    C C2 0.1354(3) 0.74050(14) 0.36416(14) 0.0430(4) Uani d . 1 1 . .
    H H2 -0.0031 0.7264 0.3827 0.052 Uiso calc R 1 1 . .
    C C1 0.2519(3) 0.65424(13) 0.33049(13) 0.0380(4) Uani d . 1 1 . .
    C C21 0.1482(4) 1.03154(16) 0.39139(19) 0.0595(5) Uani d . 1 1 . .
    H H21A 0.2992 1.0754 0.4378 0.089 Uiso calc R 1 1 . .
    H H21B 0.0366 1.0762 0.4132 0.089 Uiso calc R 1 1 . .
    H H21C 0.1443 1.0132 0.3141 0.089 Uiso calc R 1 1 . .
    C C7 0.1389(3) 0.53717(14) 0.31542(14) 0.0405(4) Uani d . 1 1 . .
    C C8 0.2192(3) 0.36345(13) 0.33048(13) 0.0376(4) Uani d . 1 1 . .
    C C9 0.1204(3) 0.31150(13) 0.12858(13) 0.0369(4) Uani d . 1 1 . .
    C C14 -0.0742(3) 0.29310(16) 0.04667(14) 0.0476(4) Uani d . 1 1 . .
    H H14 -0.2192 0.2659 0.0529 0.057 Uiso calc R 1 1 . .
    C C13 -0.0526(4) 0.31537(19) -0.04475(16) 0.0610(6) Uani d . 1 1 . .
    H H13 -0.1836 0.3029 -0.1002 0.073 Uiso calc R 1 1 . .
    C C12 0.1610(4) 0.35575(19) -0.05447(17) 0.0618(6) Uani d . 1 1 . .
    H H12 0.1745 0.3719 -0.1155 0.074 Uiso calc R 1 1 . .
    C C11 0.3535(4) 0.37199(18) 0.02626(18) 0.0579(5) Uani d . 1 1 . .
    H H11 0.4983 0.3987 0.0195 0.070 Uiso calc R 1 1 . .
    C C10 0.3355(3) 0.34923(15) 0.11738(15) 0.0464(4) Uani d . 1 1 . .
    H H10 0.4675 0.3592 0.1712 0.056 Uiso calc R 1 1 . .
    C C15 -0.0664(3) 0.18826(13) 0.20578(13) 0.0388(4) Uani d . 1 1 . .
    C C16 -0.2480(3) 0.20071(17) 0.25501(16) 0.0523(5) Uani d . 1 1 . .
    H H16 -0.2582 0.2736 0.3035 0.063 Uiso calc R 1 1 . .
    C C17 -0.4148(4) 0.1046(2) 0.2320(2) 0.0697(6) Uani d . 1 1 . .
    H H17 -0.5374 0.1125 0.2654 0.084 Uiso calc R 1 1 . .
    C C18 -0.4001(4) -0.0022(2) 0.16034(19) 0.0757(8) Uani d . 1 1 . .
    H H18 -0.5141 -0.0668 0.1442 0.091 Uiso calc R 1 1 . .
    C C19 -0.2184(4) -0.01469(17) 0.11210(17) 0.0691(7) Uani d . 1 1 . .
    H H19 -0.2089 -0.0879 0.0640 0.083 Uiso calc R 1 1 . .
    C C20 -0.0481(4) 0.08113(14) 0.13453(14) 0.0505(5) Uani d . 1 1 . .
    H H20 0.0756 0.0729 0.1020 0.061 Uiso calc R 1 1 . .
    H H1A 0.416(3) 0.5170(16) 0.3974(17) 0.049(5) Uiso d . 1 1 . .
loop_
    _atom_site_aniso_label
    _atom_site_aniso_U_11
    _atom_site_aniso_U_22
    _atom_site_aniso_U_33
    _atom_site_aniso_U_12
    _atom_site_aniso_U_13
    _atom_site_aniso_U_23
    S1 0.0816(4) 0.0375(2) 0.0398(3) -0.0063(2) -0.0094(2) 0.02171(19)
    O1 0.0816(11) 0.0378(7) 0.1021(12) 0.0228(7) 0.0492(9) 0.0372(7)
    O2 0.0428(8) 0.0374(7) 0.0779(9) 0.0029(6) 0.0069(7) 0.0217(6)
    N1 0.0461(9) 0.0274(7) 0.0387(7) -0.0018(6) -0.0051(7) 0.0153(6)
    N2 0.0446(8) 0.0302(7) 0.0328(7) 0.0003(6) 0.0040(6) 0.0142(5)
    C6 0.0488(11) 0.0418(9) 0.0496(10) 0.0113(8) 0.0086(8) 0.0238(8)
    C5 0.0430(10) 0.0521(11) 0.0630(12) 0.0058(9) 0.0131(9) 0.0333(9)
    C4 0.0488(11) 0.0375(9) 0.0517(10) 0.0015(8) 0.0055(8) 0.0253(8)
    C3 0.0518(11) 0.0335(9) 0.0469(9) 0.0085(8) 0.0110(8) 0.0188(7)
    C2 0.0461(10) 0.0367(9) 0.0495(10) 0.0072(8) 0.0132(8) 0.0218(8)
    C1 0.0430(10) 0.0328(8) 0.0361(8) 0.0026(7) 0.0026(7) 0.0176(7)
    C21 0.0784(15) 0.0376(10) 0.0712(13) 0.0151(10) 0.0196(11) 0.0313(10)
    C7 0.0489(11) 0.0310(8) 0.0379(8) 0.0046(7) 0.0078(7) 0.0137(7)
    C8 0.0401(9) 0.0309(8) 0.0372(8) 0.0020(7) 0.0029(7) 0.0147(7)
    C9 0.0448(10) 0.0315(8) 0.0334(8) 0.0053(7) 0.0072(7) 0.0152(6)
    C14 0.0459(11) 0.0524(10) 0.0402(9) 0.0039(8) 0.0045(8) 0.0205(8)
    C13 0.0669(14) 0.0732(13) 0.0408(10) 0.0146(11) 0.0008(9) 0.0283(10)
    C12 0.0808(16) 0.0711(14) 0.0466(11) 0.0179(12) 0.0230(11) 0.0353(10)
    C11 0.0609(13) 0.0614(12) 0.0640(12) 0.0120(10) 0.0276(10) 0.0350(10)
    C10 0.0463(11) 0.0460(10) 0.0472(10) 0.0078(8) 0.0090(8) 0.0223(8)
    C15 0.0432(10) 0.0341(8) 0.0340(8) -0.0015(7) 0.0017(7) 0.0162(7)
    C16 0.0512(12) 0.0517(11) 0.0542(11) 0.0064(9) 0.0130(9) 0.0247(9)
    C17 0.0547(13) 0.0831(16) 0.0705(14) -0.0078(12) 0.0141(11) 0.0403(13)
    C18 0.0862(17) 0.0643(14) 0.0560(12) -0.0330(12) 0.0002(12) 0.0286(11)
    C19 0.1047(19) 0.0375(10) 0.0451(11) -0.0142(11) 0.0102(12) 0.0110(8)
    C20 0.0684(13) 0.0364(9) 0.0386(9) 0.0007(9) 0.0121(9) 0.0118(7)
_geom_special_details
;
All e.s.d.'s (except the e.s.d. in the dihedral angle between two l.s. planes)
are estimated using the full covariance matrix. The cell e.s.d.'s are taken
into account individually in the estimation of e.s.d.'s in distances, angles
and torsion angles; correlations between e.s.d.'s in cell parameters are only
used when they are defined by crystal symmetry. An approximate (isotropic)
treatment of cell e.s.d.'s is used for estimating e.s.d.'s involving l.s.
planes.
;
loop_
    _geom_bond_atom_site_label_1
    _geom_bond_atom_site_label_2
    _geom_bond_site_symmetry_2
    _geom_bond_distance
    _geom_bond_publ_flag
    S1 C8 . 1.6503(17) ?
    O1 C3 . 1.351(2) ?
    O1 C21 . 1.421(2) ?
    O2 C7 . 1.210(2) ?
    N1 C8 . 1.384(2) ?
    N1 C7 . 1.387(2) ?
    N1 H1A . 0.87(2) ?
    N2 C8 . 1.352(2) ?
    N2 C9 . 1.438(2) ?
    N2 C15 . 1.439(2) ?
    C6 C5 . 1.382(2) ?
    C6 C1 . 1.389(3) ?
    C6 H6 . 0.9300 ?
    C5 C4 . 1.373(3) ?
    C5 H5 . 0.9300 ?
    C4 C3 . 1.378(3) ?
    C4 H4 . 0.9300 ?
    C3 C2 . 1.387(2) ?
    C2 C1 . 1.371(3) ?
    C2 H2 . 0.9300 ?
    C1 C7 . 1.489(2) ?
    C21 H21A . 0.9600 ?
    C21 H21B . 0.9600 ?
    C21 H21C . 0.9600 ?
    C9 C14 . 1.378(2) ?
    C9 C10 . 1.381(3) ?
    C14 C13 . 1.381(3) ?
    C14 H14 . 0.9300 ?
    C13 C12 . 1.373(3) ?
    C13 H13 . 0.9300 ?
    C12 C11 . 1.368(3) ?
    C12 H12 . 0.9300 ?
    C11 C10 . 1.375(3) ?
    C11 H11 . 0.9300 ?
    C10 H10 . 0.9300 ?
    C15 C20 . 1.374(3) ?
    C15 C16 . 1.376(3) ?
    C16 C17 . 1.377(3) ?
    C16 H16 . 0.9300 ?
    C17 C18 . 1.365(4) ?
    C17 H17 . 0.9300 ?
    C18 C19 . 1.369(4) ?
    C18 H18 . 0.9300 ?
    C19 C20 . 1.389(3) ?
    C19 H19 . 0.9300 ?
    C20 H20 . 0.9300 ?
loop_
    _geom_angle_atom_site_label_1
    _geom_angle_atom_site_label_2
    _geom_angle_atom_site_label_3
    _geom_angle_site_symmetry_1
    _geom_angle_site_symmetry_3
    _geom_angle
    _geom_angle_publ_flag
    C3 O1 C21 . . 118.49(16) ?
    C8 N1 C7 . . 122.68(15) ?
    C8 N1 H1A . . 116.5(13) ?
    C7 N1 H1A . . 117.1(13) ?
    C8 N2 C9 . . 122.38(13) ?
    C8 N2 C15 . . 119.92(13) ?
    C9 N2 C15 . . 117.62(12) ?
    C5 C6 C1 . . 118.54(17) ?
    C5 C6 H6 . . 120.7 ?
    C1 C6 H6 . . 120.7 ?
    C4 C5 C6 . . 121.22(18) ?
    C4 C5 H5 . . 119.4 ?
    C6 C5 H5 . . 119.4 ?
    C5 C4 C3 . . 119.88(16) ?
    C5 C4 H4 . . 120.1 ?
    C3 C4 H4 . . 120.1 ?
    O1 C3 C4 . . 124.89(15) ?
    O1 C3 C2 . . 115.53(16) ?
    C4 C3 C2 . . 119.57(17) ?
    C1 C2 C3 . . 120.20(17) ?
    C1 C2 H2 . . 119.9 ?
    C3 C2 H2 . . 119.9 ?
    C2 C1 C6 . . 120.58(15) ?
    C2 C1 C7 . . 117.72(16) ?
    C6 C1 C7 . . 121.53(16) ?
    O1 C21 H21A . . 109.5 ?
    O1 C21 H21B . . 109.5 ?
    H21A C21 H21B . . 109.5 ?
    O1 C21 H21C . . 109.5 ?
    H21A C21 H21C . . 109.5 ?
    H21B C21 H21C . . 109.5 ?
    O2 C7 N1 . . 123.01(15) ?
    O2 C7 C1 . . 122.65(16) ?
    N1 C7 C1 . . 114.33(15) ?
    N2 C8 N1 . . 114.68(14) ?
    N2 C8 S1 . . 124.04(12) ?
    N1 C8 S1 . . 121.26(12) ?
    C14 C9 C10 . . 119.92(16) ?
    C14 C9 N2 . . 119.86(15) ?
    C10 C9 N2 . . 120.21(15) ?
    C9 C14 C13 . . 119.56(18) ?
    C9 C14 H14 . . 120.2 ?
    C13 C14 H14 . . 120.2 ?
    C12 C13 C14 . . 120.52(19) ?
    C12 C13 H13 . . 119.7 ?
    C14 C13 H13 . . 119.7 ?
    C11 C12 C13 . . 119.54(18) ?
    C11 C12 H12 . . 120.2 ?
    C13 C12 H12 . . 120.2 ?
    C12 C11 C10 . . 120.76(19) ?
    C12 C11 H11 . . 119.6 ?
    C10 C11 H11 . . 119.6 ?
    C11 C10 C9 . . 119.66(18) ?
    C11 C10 H10 . . 120.2 ?
    C9 C10 H10 . . 120.2 ?
    C20 C15 C16 . . 120.88(16) ?
    C20 C15 N2 . . 119.82(16) ?
    C16 C15 N2 . . 119.20(16) ?
    C15 C16 C17 . . 119.6(2) ?
    C15 C16 H16 . . 120.2 ?
    C17 C16 H16 . . 120.2 ?
    C18 C17 C16 . . 120.1(2) ?
    C18 C17 H17 . . 120.0 ?
    C16 C17 H17 . . 120.0 ?
    C17 C18 C19 . . 120.30(19) ?
    C17 C18 H18 . . 119.9 ?
    C19 C18 H18 . . 119.9 ?
    C18 C19 C20 . . 120.5(2) ?
    C18 C19 H19 . . 119.8 ?
    C20 C19 H19 . . 119.8 ?
    C15 C20 C19 . . 118.6(2) ?
    C15 C20 H20 . . 120.7 ?
    C19 C20 H20 . . 120.7 ?
loop_
    _geom_hbond_atom_site_label_D
    _geom_hbond_atom_site_label_H
    _geom_hbond_atom_site_label_A
    _geom_hbond_site_symmetry_D
    _geom_hbond_site_symmetry_H
    _geom_hbond_site_symmetry_A
    _geom_hbond_distance_DH
    _geom_hbond_distance_HA
    _geom_hbond_distance_DA
    _geom_hbond_angle_DHA
    _geom_hbond_publ_flag
    N1 H1A S1 . . 2_666 0.87(2) 2.54(2) 3.380(2) 163.6(17) yes
data_global
_journal_date_recd_electronic     2011-06-29
_journal_date_accepted     2011-06-29
_journal_name_full     'Acta Crystallographica, Section E'
_journal_year     2011
_journal_volume     67
_journal_issue      8
_journal_page_first     o1947
_journal_page_last     o1948
_journal_paper_category     QO
_journal_coeditor_code     JH2306
_publ_contact_author_name     'Mohammad B. Kassim'
_publ_contact_author_address
;
School of Chemical Sciences & Food Technology
Faculty of Science & Technology
University Kebangsaan Malaysia
43600 Selangor
Malaysia
;
_publ_contact_author_email     'mbkassim@ukm.my'
_publ_contact_author_fax     '+60389215412'
_publ_contact_author_phone     '+60389213980'
_publ_section_title
;
3-(3-Methoxybenzoyl)-1,1-diphenylthiourea
;
loop_
    _publ_author_name
    _publ_author_footnote
    _publ_author_address
    'Md Nasir, Mohd Faizal' .
;
Fuel Cell Institute
University Kebangsaan Malaysia
43600 Selangor
Malaysia
;
    'Hassan, Ibrahim N.' .
;
Fuel Cell Institute
University Kebangsaan Malaysia
43600 Selangor
Malaysia
;
    'M. Yamin, Bohari' .
;
School of Chemical Sciences & Food Technology
Faculty of Science & Technology
University Kebangsaan Malaysia
43600 Selangor
Malaysia
;
    'Daud, W. R. W' .
;
Department of Chemical and Process Engineering
Faculty of Engineering and Built Environment
University Kebangsaan Malaysia
43600 Selangor
Malaysia
and
Fuel Cell Institute
University Kebangsaan Malaysia
43600 Selangor
Malaysia
;
    'Kassim, Mohammad B.' .
;
School of Chemical Sciences & Food Technology
Faculty of Science & Technology
University Kebangsaan Malaysia
43600 Selangor
Malaysia
and
Fuel Cell Institute
University Kebangsaan Malaysia
43600 Selangor
Malaysia
;
