# Supplementary material for: 3-(3-Meth­oxy­benzo­yl)-1,1-diphenyl­thio­urea
Source: Acta Crystallogr Sect E Struct Rep Online. 2011 Jul 9;67(Pt 8):o1947–8. doi: 10.1107/S1600536811025785 (PMC3212333; doi:10.1107/S1600536811025785)
Supplement: Supplementary file 2 [file e-67-o1947-Isup2.hkl]

# 
# h,k,l, Fc-squared, Fo-squared, sigma(Fo-squared) and status flag 
# 
data_I
_shelx_title ' baru391m in P-1' 
_shelx_refln_list_code          4 
_shelx_F_calc_maximum       92.80 
_exptl_crystal_F_000       380.00 
_reflns_d_resolution_high  0.8107 
 
loop_ 
 _symmetry_equiv_pos_as_xyz 
 'x, y, z' 
 '-x, -y, -z' 
 
_cell_length_a     6.0563 
_cell_length_b    12.8950 
_cell_length_c    13.3439 
_cell_angle_alpha 112.796 
_cell_angle_beta  100.336 
_cell_angle_gamma  97.951 
 
_shelx_F_squared_multiplier     1.000 
 
loop_ 
 _refln_index_h 
 _refln_index_k 
 _refln_index_l 
 _refln_F_squared_calc 
 _refln_F_squared_meas 
 _refln_F_squared_sigma 
 _refln_observed_status 
   1   0   0     1552.65     1455.23     37.75 o 
   2   0   0      133.71      128.82      1.99 o 
   3   0   0       48.92       50.84      1.47 o 
   4   0   0        2.43        1.37      0.86 o 
   5   0   0      124.87      127.24      3.76 o 
   6   0   0       84.60       91.10      3.50 o 
   7   0   0        0.02        1.53      2.22 o 
  -7   1   0        2.07        0.82      2.11 o 
  -6   1   0       40.16       48.24      2.66 o 
  -5   1   0        1.70        1.98      1.20 o 
  -4   1   0        2.33        1.21      0.76 o 
  -3   1   0      557.18      544.26     11.69 o 
  -2   1   0        0.91        0.63      0.44 o 
   0   1   0      196.45      206.52      2.74 o 
   1   1   0      346.87      339.45      5.43 o 
   2   1   0     1552.36     1556.80     25.15 o 
   3   1   0        9.67        8.74      0.83 o 
   4   1   0       45.52       55.72      1.82 o 
   5   1   0      344.14      354.49      5.94 o 
   6   1   0        6.29        3.89      2.20 o 
   7   1   0        0.59       -0.24      2.20 o 
  -7   2   0        3.14        3.38      2.41 o 
  -6   2   0        1.58       -0.03      1.36 o 
  -5   2   0       19.67        9.34      7.04 o 
  -4   2   0      136.10       62.03      5.03 o 
  -3   2   0        0.16       -0.27      0.59 o 
  -1   2   0     4690.61     4155.71    193.80 o 
   0   2   0      543.82      532.78      6.85 o 
   1   2   0     3899.81     3552.40     40.27 o 
   2   2   0        2.18        1.59      0.55 o 
   3   2   0        7.76        2.68      1.37 o 
   4   2   0        0.98        1.29      0.92 o 
   5   2   0       37.17       45.66      2.02 o 
   6   2   0        8.36        8.60      3.48 o 
  -7   3   0        0.34        1.02      2.25 o 
  -6   3   0       33.25       34.96      2.42 o 
  -5   3   0       72.48       64.07      8.44 o 
  -4   3   0        4.95        6.04      1.80 o 
  -3   3   0      393.47      423.89     21.06 o 
  -1   3   0      223.37      220.00      3.15 o 
   0   3   0     4750.57     4069.09    105.78 o 
   1   3   0       43.14       42.85      0.98 o 
   2   3   0      453.77      425.88      5.59 o 
   3   3   0      204.03      210.54      3.34 o 
   4   3   0       12.10       10.69      1.10 o 
   5   3   0        0.17        0.72      1.09 o 
   6   3   0        0.41        1.41      1.88 o 
  -7   4   0        0.72        3.07      2.81 o 
  -6   4   0        3.15        3.25      1.97 o 
  -5   4   0      207.79      207.35     11.13 o 
  -4   4   0       19.51       17.86      1.14 o 
  -3   4   0      449.19      498.62      8.59 o 
  -2   4   0      362.35      417.04      7.18 o 
  -1   4   0     4297.59     4246.50     97.17 o 
   0   4   0        1.29        1.82      0.46 o 
   1   4   0       21.44       16.58      0.93 o 
   2   4   0        4.37        1.83      0.65 o 
   3   4   0       71.09       71.41      1.82 o 
   4   4   0       89.04       84.96      6.01 o 
   5   4   0        1.19        1.13      1.34 o 
   6   4   0        1.59       -0.49      1.90 o 
  -7   5   0        2.13        1.13      2.28 o 
  -6   5   0       23.19       14.67     10.51 o 
  -5   5   0      436.17      485.80     18.14 o 
  -4   5   0        8.62        6.78      1.77 o 
  -3   5   0      100.32      123.62      2.93 o 
  -2   5   0      595.60      701.44      9.35 o 
  -1   5   0     1930.36     1954.07     24.58 o 
   0   5   0     2120.11     2135.26     24.64 o 
   1   5   0       81.79      105.10      2.20 o 
   2   5   0        3.38        4.65      0.73 o 
   3   5   0       37.47       37.41      1.47 o 
   4   5   0       91.11       90.52      2.45 o 
   5   5   0        4.18        6.91      1.57 o 
   6   5   0        6.28        7.23      2.23 o 
  -7   6   0        3.97        2.40      2.35 o 
  -6   6   0        0.03       -0.33      1.82 o 
  -5   6   0       29.37       38.05      2.38 o 
  -4   6   0       25.20       27.15      1.40 o 
  -2   6   0      698.23      795.10     10.64 o 
  -1   6   0       45.44       39.69      1.22 o 
   0   6   0     2229.25     2227.07     25.71 o 
   1   6   0      162.90      171.51      2.81 o 
   2   6   0      311.57      290.86      4.34 o 
   3   6   0        3.30        1.90      0.95 o 
   4   6   0      331.86      324.06      5.77 o 
   5   6   0        3.82        3.60      1.62 o 
  -7   7   0        0.51       -0.05      2.35 o 
  -6   7   0       24.67       19.21     13.80 o 
  -5   7   0        5.56        7.26      6.57 o 
  -4   7   0        3.42        1.32      1.02 o 
  -3   7   0      166.48      167.49     11.57 o 
  -2   7   0        2.67        1.62      0.74 o 
  -1   7   0      226.80      195.54      3.34 o 
   0   7   0      437.41      457.04      6.06 o 
   1   7   0      316.56      290.58      4.30 o 
   2   7   0       72.56       66.25      1.87 o 
   3   7   0        0.01        2.25      2.39 o 
   4   7   0       87.78       98.02      2.92 o 
   5   7   0       18.98       17.71      5.27 o 
  -6   8   0        2.74        0.65      2.03 o 
  -5   8   0       61.35       69.38      2.92 o 
  -4   8   0       10.16        5.39      3.34 o 
  -3   8   0       63.68       61.67      1.87 o 
  -2   8   0      107.04      107.70      2.39 o 
  -1   8   0      299.33      316.03      5.01 o 
   0   8   0       48.40       46.19      1.46 o 
   1   8   0       24.64       24.71      1.24 o 
   2   8   0      124.55      126.91      3.86 o 
   3   8   0      118.71      124.26      4.27 o 
   4   8   0        0.04       -0.73      1.83 o 
   5   8   0       54.54       59.57      3.74 o 
  -6   9   0       28.65       40.93      4.49 o 
  -5   9   0       10.64        5.63      3.17 o 
  -3   9   0        8.80        6.78      1.39 o 
  -2   9   0       36.82       35.88      1.53 o 
  -1   9   0      168.03      165.08      2.97 o 
   0   9   0       72.73       68.34      1.81 o 
   1   9   0      408.17      402.99      8.85 o 
   2   9   0       85.53       86.41      2.81 o 
   3   9   0        0.83        2.34      1.78 o 
   4   9   0        0.84        1.87      2.21 o 
  -6  10   0       30.97       24.78     18.07 o 
  -5  10   0       26.59       15.91     11.61 o 
  -4  10   0       16.10       10.29      4.89 o 
  -3  10   0       52.25       48.45      1.92 o 
  -2  10   0      466.44      452.29      7.05 o 
  -1  10   0      212.06      186.82      8.32 o 
   0  10   0       16.06       16.65      1.23 o 
   1  10   0       20.70       22.48      2.07 o 
   2  10   0        4.14        2.22      2.00 o 
   3  10   0        9.94        7.34      2.47 o 
   4  10   0       31.32       43.77      5.37 o 
  -5  11   0        5.08        3.92      4.77 o 
  -4  11   0       19.44       20.37      3.59 o 
  -3  11   0        1.05       -0.81      1.17 o 
  -2  11   0       24.01       26.09      1.60 o 
  -1  11   0      131.80      140.50      3.00 o 
   0  11   0        3.41        2.47      1.63 o 
   1  11   0        0.01        0.14      1.57 o 
   2  11   0       18.87       17.16      2.14 o 
   3  11   0        2.47        7.01      2.31 o 
  -5  12   0        7.03        6.23      3.54 o 
  -4  12   0        0.02       -0.55      1.82 o 
  -3  12   0       48.96       53.31      2.64 o 
  -2  12   0        5.04        5.70      1.48 o 
  -1  12   0        0.13        1.63      1.60 o 
   0  12   0       18.17       21.52      2.24 o 
   1  12   0        4.33        3.89      1.93 o 
   2  12   0       23.08       22.67      2.89 o 
  -4  13   0        2.26        4.55      2.33 o 
  -3  13   0       38.70       40.79      2.43 o 
  -2  13   0        3.68        6.60      2.35 o 
  -1  13   0       33.15       33.30      2.67 o 
   0  13   0        5.41        3.53      2.02 o 
   1  13   0       23.00       24.65      2.69 o 
  -3  14   0        6.13        7.74      2.54 o 
  -2  14   0       23.22       26.79      2.93 o 
  -1  14   0       19.16       23.55      2.81 o 
   0  14   0        0.15        2.30      2.31 o 
  -1 -14   1       20.71       18.29      2.68 o 
   0 -14   1       24.01       26.76      2.79 o 
   1 -14   1        8.34        8.14      2.24 o 
   2 -14   1        1.82        1.40      2.15 o 
   3 -14   1        1.55        1.72      2.71 o 
   4 -14   1        2.58        1.81      2.97 o 
  -2 -13   1        5.57        8.43      2.48 o 
  -1 -13   1       42.78       41.22      2.86 o 
   0 -13   1        3.64        4.08      1.91 o 
   1 -13   1       78.05       79.26      3.36 o 
   2 -13   1        0.09       -0.59      1.67 o 
   3 -13   1        1.68        2.81      1.89 o 
   4 -13   1       28.52       30.87      8.82 o 
  -3 -12   1       29.86       34.67      3.09 o 
  -2 -12   1       62.51       67.05      3.41 o 
  -1 -12   1       42.33       32.79      6.50 o 
   0 -12   1        7.59       11.99      2.09 o 
   1 -12   1        7.43        7.10      1.57 o 
   2 -12   1       50.35       50.14      2.39 o 
   3 -12   1       13.70       17.57      3.59 o 
   4 -12   1       15.13       12.45      4.73 o 
   5 -12   1        9.33        6.72      4.85 o 
  -3 -11   1       10.49       13.58      2.84 o 
  -2 -11   1        2.34        6.16      1.93 o 
  -1 -11   1        0.31        1.38      2.69 o 
   0 -11   1      431.93      416.00      7.14 o 
   1 -11   1        1.17        0.90      1.29 o 
   2 -11   1      233.08      219.48      7.82 o 
   3 -11   1        2.23        1.90      1.35 o 
   4 -11   1        0.05       -0.05      1.52 o 
   5 -11   1        3.09        2.58      1.92 o 
   6 -11   1        7.23        3.03      3.30 o 
  -4 -10   1        0.18        2.29      2.25 o 
  -3 -10   1       44.60       48.23      2.89 o 
  -2 -10   1       35.21       32.44      2.28 o 
  -1 -10   1       14.60       15.28      1.71 o 
   0 -10   1       16.21       17.70      1.28 o 
   1 -10   1      233.61      232.55      5.25 o 
   2 -10   1       26.56       23.51      1.45 o 
   3 -10   1       33.97       29.22      1.62 o 
   4 -10   1       74.58       74.09      3.04 o 
   5 -10   1       30.25       25.34      3.79 o 
   6 -10   1        6.37        3.86      3.99 o 
  -4  -9   1        2.14        2.41      2.06 o 
  -3  -9   1        8.47        6.87      1.89 o 
  -2  -9   1       45.10       46.45      2.39 o 
  -1  -9   1       93.25       95.21      2.20 o 
   0  -9   1      264.36      260.46      4.03 o 
   1  -9   1       38.74       34.63      1.34 o 
   2  -9   1        0.12       -0.62      0.86 o 
   3  -9   1        0.55        1.38      0.96 o 
   4  -9   1       15.01        9.60      3.61 o 
   5  -9   1        1.90        2.19      1.73 o 
   6  -9   1       26.02       20.78     12.52 o 
  -5  -8   1       25.19       28.84      3.09 o 
  -4  -8   1       17.76       17.72      3.85 o 
  -3  -8   1        4.51        2.57      1.20 o 
  -2  -8   1        3.03        5.13      1.49 o 
  -1  -8   1      164.91      153.93      2.99 o 
   0  -8   1       15.32       13.24      0.89 o 
   1  -8   1        3.34        3.75      0.80 o 
   2  -8   1        8.76        9.75      1.76 o 
   3  -8   1       30.52       29.73      1.41 o 
   4  -8   1        0.59       -0.54      1.07 o 
   5  -8   1        0.99        0.76      1.26 o 
   6  -8   1        0.32        0.48      2.02 o 
  -5  -7   1       10.39        9.33      4.05 o 
  -4  -7   1       86.28       82.38      3.34 o 
  -3  -7   1      109.39      108.99      3.47 o 
  -2  -7   1        1.73        1.36      0.83 o 
  -1  -7   1      651.46      673.12      8.56 o 
   0  -7   1      320.56      343.19      4.71 o 
   1  -7   1        0.24        0.08      0.63 o 
   2  -7   1      185.98      186.85      3.25 o 
   3  -7   1       55.47       60.36      1.73 o 
   4  -7   1       54.50       54.88      2.31 o 
   6  -7   1        7.05        7.38      3.54 o 
   7  -7   1        0.05       -0.33      2.36 o 
  -6  -6   1        1.06        0.48      3.12 o 
  -5  -6   1       61.70       64.37      2.57 o 
  -4  -6   1      354.24      363.69      5.70 o 
  -3  -6   1      229.62      212.55      3.64 o 
  -2  -6   1        4.09        3.15      0.78 o 
  -1  -6   1      229.18      269.75      3.86 o 
   0  -6   1       38.07       33.38      1.08 o 
   1  -6   1      132.21      127.86      2.34 o 
   2  -6   1      400.58      449.41      6.36 o 
   3  -6   1        0.67        0.90      0.73 o 
   4  -6   1       18.77       22.02      2.54 o 
   5  -6   1       11.64        6.29      3.57 o 
   6  -6   1       50.26        2.82      2.66 o 
   7  -6   1        2.16       -0.40      1.99 o 
  -6  -5   1       18.27       22.28      2.52 o 
  -5  -5   1        6.57        7.72      1.60 o 
  -4  -5   1       19.39       18.60      1.34 o 
  -3  -5   1       78.19       75.32      1.90 o 
  -2  -5   1      332.42      384.53      5.25 o 
  -1  -5   1     1901.08     1947.08     22.62 o 
   0  -5   1      194.68      179.01      2.85 o 
   1  -5   1        8.34        7.27      1.56 o 
   2  -5   1       53.91       50.34      1.83 o 
   3  -5   1       58.05       65.49      2.75 o 
   4  -5   1      167.53      183.77      7.47 o 
   5  -5   1       15.50       13.83      1.79 o 
   7  -5   1        0.02       -0.45      2.17 o 
  -6  -4   1       32.98       42.59      2.85 o 
  -5  -4   1       10.60       10.25      2.22 o 
  -4  -4   1       47.68       46.08      1.64 o 
  -3  -4   1       59.80       55.17      1.68 o 
  -2  -4   1        3.03        4.86      0.69 o 
  -1  -4   1       52.73       67.02      1.53 o 
   0  -4   1       62.28       56.47      1.08 o 
   1  -4   1       48.64       54.63      1.19 o 
   2  -4   1      237.45      278.14      4.01 o 
   3  -4   1        3.21        0.79      0.60 o 
   4  -4   1       29.87       30.07      2.67 o 
   5  -4   1       53.87       55.67      2.51 o 
   6  -4   1        2.11        0.22      1.41 o 
   7  -4   1        0.00       -1.00      2.10 o 
  -6  -3   1        1.92        1.71      1.68 o 
  -5  -3   1      122.95      131.02      3.86 o 
  -4  -3   1        0.26       -0.20      0.89 o 
  -3  -3   1       25.23       35.16      1.31 o 
  -2  -3   1     1143.82     1174.85     19.13 o 
  -1  -3   1       20.79       22.12      1.01 o 
   0  -3   1      991.14      953.80     18.16 o 
   1  -3   1      557.89      608.46      7.87 o 
   2  -3   1        5.79        2.99      0.95 o 
   3  -3   1        7.11        6.24      1.16 o 
   4  -3   1      201.72      213.96     11.62 o 
   5  -3   1        0.13       -0.11      1.10 o 
   6  -3   1       21.80       25.63      2.27 o 
   7  -3   1        0.04       -0.08      2.18 o 
  -6  -2   1        3.53        2.61      1.43 o 
  -5  -2   1        6.43        5.79      1.13 o 
  -4  -2   1       12.37       11.01      2.49 o 
  -3  -2   1        1.92        5.88      0.77 o 
  -2  -2   1       34.30       45.19      1.11 o 
  -1  -2   1     1763.34     1745.89     44.61 o 
   0  -2   1      336.92      354.83      4.84 o 
   1  -2   1      114.35      105.53      2.18 o 
   2  -2   1      101.34       96.93      1.63 o 
   3  -2   1        1.21        1.64      0.59 o 
   4  -2   1      296.18      303.57      5.24 o 
   5  -2   1      197.69      203.18      5.08 o 
   6  -2   1        2.91        1.13      1.43 o 
   7  -2   1        0.05        0.98      1.83 o 
  -7  -1   1        0.34        1.75      2.42 o 
  -6  -1   1        1.70        2.22      1.44 o 
  -5  -1   1        9.05        9.37      2.14 o 
  -4  -1   1      346.31      340.54      4.95 o 
  -3  -1   1      527.33      552.16      8.58 o 
  -2  -1   1      106.95      107.92      2.18 o 
  -1  -1   1      717.96      685.25     11.64 o 
   0  -1   1      308.57      326.31      4.92 o 
   1  -1   1     3392.56     3322.12     82.38 o 
   2  -1   1     1603.19     1726.65     22.15 o 
   3  -1   1      337.50      349.57      6.58 o 
   4  -1   1       23.89       26.85      2.70 o 
   5  -1   1      145.87      148.24      4.21 o 
   6  -1   1       55.31       56.51      3.50 o 
   7  -1   1        9.30        6.52      3.01 o 
  -7   0   1       35.70       26.93     17.77 o 
  -6   0   1       30.41        0.75      1.74 o 
  -5   0   1       12.92        9.88      4.42 o 
  -3   0   1       18.21       13.68      0.98 o 
  -2   0   1     1723.07     1730.07     24.27 o 
  -1   0   1     4514.55     4088.41     56.78 o 
   0   0   1      208.92      206.88      6.12 o 
   1   0   1      808.84      791.28     10.05 o 
   2   0   1      201.24      213.05      3.22 o 
   3   0   1      228.52      266.03      3.84 o 
   4   0   1       80.89       75.66      2.08 o 
   5   0   1      102.17      102.12      3.42 o 
   6   0   1       80.57       81.13      3.39 o 
   7   0   1        4.77        7.39      2.24 o 
  -7   1   1        9.54        7.19      3.76 o 
  -6   1   1        5.04        4.75      2.49 o 
  -5   1   1       27.09       28.63      1.50 o 
  -4   1   1       27.88       26.90      1.21 o 
  -3   1   1       65.90       52.00      1.37 o 
  -2   1   1      597.45      593.62      7.15 o 
  -1   1   1     5025.24     4292.61    128.01 o 
   0   1   1      482.68      482.93      6.22 o 
   1   1   1        9.03        9.87      0.53 o 
   2   1   1      470.68      470.95     11.48 o 
   3   1   1      407.97      425.60      5.72 o 
   4   1   1      381.48      375.29      6.32 o 
   5   1   1      137.79      142.33      4.27 o 
   6   1   1        0.25        0.29      1.52 o 
  -7   2   1        0.11        0.18      2.13 o 
  -6   2   1        0.21        0.46      1.44 o 
  -5   2   1       73.71       66.52      2.95 o 
  -4   2   1       57.14       57.78      2.66 o 
  -3   2   1      272.95      305.19      4.50 o 
  -2   2   1      909.67      956.70     12.24 o 
  -1   2   1     1530.87     1595.87     20.58 o 
   0   2   1        0.39        0.77      0.38 o 
   1   2   1     1110.87     1067.87     14.02 o 
   2   2   1      429.05      420.19      5.48 o 
   3   2   1      458.00      433.01     19.60 o 
   4   2   1       26.31       26.68      1.44 o 
   5   2   1       22.44       22.63      1.66 o 
   6   2   1        6.58        5.34      1.96 o 
  -7   3   1        5.84        5.76      4.68 o 
  -6   3   1        4.46        3.83      4.26 o 
  -5   3   1       60.30       63.07      3.70 o 
  -4   3   1        1.62        4.39      1.29 o 
  -3   3   1      123.92      144.61      2.54 o 
  -2   3   1      395.41      395.98      5.44 o 
  -1   3   1     4296.53     4178.08    109.06 o 
   0   3   1      914.61      953.08     15.23 o 
   1   3   1      240.30      237.71      3.27 o 
   2   3   1       18.08       26.24      1.02 o 
   3   3   1      240.62      238.95      3.78 o 
   5   3   1       62.23       64.91      2.52 o 
   6   3   1        3.03        3.31      1.92 o 
  -7   4   1       12.46        8.91      6.48 o 
  -5   4   1      124.03      136.30     11.99 o 
  -4   4   1      169.10      183.37      3.95 o 
  -3   4   1      135.73      147.86      2.63 o 
  -2   4   1      121.11      124.36      2.19 o 
  -1   4   1      961.10     1017.99     13.13 o 
   0   4   1      297.76      298.08      3.96 o 
   1   4   1      266.97      229.86      3.28 o 
   2   4   1      237.68      259.64      3.84 o 
   3   4   1       67.69       67.31      1.83 o 
   4   4   1      246.89      248.42      4.70 o 
   5   4   1      195.11      198.51      5.51 o 
   6   4   1        0.23        2.75      2.00 o 
  -7   5   1        0.80        1.55      2.25 o 
  -5   5   1       24.10       28.46      2.15 o 
  -4   5   1        0.41       -0.62      0.83 o 
  -3   5   1        5.22        2.50      1.06 o 
  -2   5   1       36.03       24.41      3.16 o 
  -1   5   1     1670.18     1719.09     21.81 o 
   0   5   1      363.45      354.88      4.70 o 
   1   5   1      143.82      164.81      2.64 o 
   2   5   1      392.09      387.96      5.39 o 
   3   5   1       57.44       62.50      1.86 o 
   4   5   1       20.72       21.02      1.52 o 
   5   5   1        1.21        1.66      1.46 o 
  -7   6   1        2.86        1.24      2.30 o 
  -6   6   1        0.11        1.47      2.05 o 
  -5   6   1        9.51       10.52      1.83 o 
  -4   6   1       58.83       55.52      1.93 o 
  -3   6   1      250.99      247.89      4.05 o 
  -2   6   1       11.61       11.13      3.71 o 
  -1   6   1      717.17      705.34      9.56 o 
   0   6   1       17.81       17.00      0.89 o 
   1   6   1      135.69      128.19      3.13 o 
   2   6   1      808.17      815.33     10.37 o 
   3   6   1       76.31       69.84      4.73 o 
   4   6   1      201.50      199.80      4.31 o 
   5   6   1       16.18       15.09      1.86 o 
  -7   7   1        2.62       -0.96      2.34 o 
  -6   7   1        9.21        3.86      3.71 o 
  -5   7   1       13.50       10.82      3.53 o 
  -4   7   1        4.75        4.66      1.56 o 
  -3   7   1       74.61       71.57      1.94 o 
  -2   7   1      418.19      423.16      6.28 o 
  -1   7   1      161.91      169.30      3.08 o 
   0   7   1        1.63        2.16      0.74 o 
   1   7   1      103.21      100.37      2.18 o 
   2   7   1       87.87       79.56      2.77 o 
   3   7   1      326.98      313.38      8.50 o 
   4   7   1       46.69       54.39      2.33 o 
   5   7   1        3.85        5.81      1.99 o 
  -6   8   1       16.82       13.46      9.84 o 
  -5   8   1       31.27       35.18      3.73 o 
  -4   8   1        9.54       11.41      2.49 o 
  -3   8   1        2.81        1.08      1.02 o 
  -2   8   1      725.53      724.78     10.12 o 
  -1   8   1      132.89      127.64      2.68 o 
   0   8   1       60.30       51.47      1.56 o 
   1   8   1      193.24      179.55     10.38 o 
   2   8   1      109.84      112.83      2.96 o 
   3   8   1      367.33      357.73     10.68 o 
   4   8   1       27.24       23.40      4.24 o 
  -6   9   1        0.04       -0.03      2.22 o 
  -5   9   1       14.93        7.10      5.96 o 
  -4   9   1        0.54        2.69      1.44 o 
  -3   9   1       33.00       28.92      3.27 o 
  -2   9   1        0.21        0.67      0.95 o 
  -1   9   1      438.92      431.33      6.08 o 
   0   9   1       45.54       47.08      2.70 o 
   1   9   1        3.90        4.35      1.18 o 
   2   9   1       29.29       34.84      1.90 o 
   3   9   1       18.14       17.37      2.34 o 
   4   9   1      107.33      106.81      4.49 o 
  -6  10   1       21.46       16.60     11.42 o 
  -5  10   1        0.80        0.45      2.04 o 
  -4  10   1        7.56        3.43      1.78 o 
  -3  10   1        4.74        5.33      1.20 o 
  -2  10   1        2.15        2.49      1.31 o 
  -1  10   1      259.29      252.57      5.39 o 
   0  10   1      184.76      179.03      3.76 o 
   1  10   1      342.74      352.37      6.20 o 
   2  10   1        7.59        9.44      2.10 o 
   3  10   1       11.34       10.96      2.46 o 
  -5  11   1        0.20        0.04      2.32 o 
  -4  11   1        3.81        0.88      1.70 o 
  -3  11   1       12.20       15.81      3.82 o 
  -2  11   1        2.20        1.83      1.23 o 
  -1  11   1      165.10      154.85      4.00 o 
   0  11   1        1.11        1.73      1.72 o 
   1  11   1       18.11       19.02      2.30 o 
   2  11   1        8.87        9.29      2.09 o 
   3  11   1       42.13       50.19      3.51 o 
  -5  12   1        3.70        2.78      4.76 o 
  -4  12   1        2.10        0.79      2.53 o 
  -3  12   1       55.70       55.77      2.59 o 
  -2  12   1       88.83       94.86      2.92 o 
  -1  12   1        9.93       12.01      1.99 o 
   0  12   1       34.62       36.62      2.64 o 
   1  12   1       10.99       12.45      2.33 o 
   2  12   1       36.50       43.40      3.26 o 
  -4  13   1        1.31        3.39      3.26 o 
  -3  13   1        0.54        0.98      2.17 o 
  -2  13   1       68.22       78.13      5.98 o 
  -1  13   1        0.80       -0.66      1.98 o 
   0  13   1        0.11       -0.54      2.25 o 
   1  13   1       34.51       39.94      3.21 o 
  -3  14   1        0.06        0.87      2.58 o 
  -2  14   1       29.55       30.60      3.16 o 
  -1  14   1        2.68        3.44      2.47 o 
   1 -15   2        4.69        5.48      2.49 o 
   2 -15   2        1.64        1.23      2.44 o 
  -1 -14   2       40.85       46.95      5.06 o 
   0 -14   2       20.94       25.33      2.61 o 
   1 -14   2       16.58       17.85      2.38 o 
   2 -14   2        9.71       12.44      2.15 o 
   3 -14   2        0.43        3.79      2.71 o 
   4 -14   2        9.98        6.02      3.82 o 
  -2 -13   2       19.34       21.27      2.66 o 
  -1 -13   2        5.10        2.90      1.93 o 
   0 -13   2       11.92       13.50      2.57 o 
   1 -13   2      142.02      136.47      4.32 o 
   2 -13   2       20.43       23.59      2.06 o 
   3 -13   2        0.21        1.46      2.14 o 
   4 -13   2       17.68       24.91     17.00 o 
   5 -13   2       16.37       15.75      7.85 o 
  -3 -12   2       27.75       32.87      2.94 o 
  -2 -12   2       62.21       56.81      3.87 o 
  -1 -12   2       84.15       87.48      3.49 o 
   0 -12   2       10.40       12.87      1.73 o 
   1 -12   2        5.55        6.40      1.60 o 
   2 -12   2       42.07       44.86      2.35 o 
   3 -12   2       78.57       94.37      4.93 o 
   4 -12   2       33.36       33.70      2.62 o 
   5 -12   2        0.44       -0.68      2.04 o 
  -4 -11   2        0.16       -0.41      2.24 o 
  -3 -11   2       56.09       63.42      3.94 o 
  -2 -11   2        3.89        2.81      1.75 o 
  -1 -11   2        7.45        5.63      1.53 o 
   0 -11   2      207.74      189.07      4.12 o 
   1 -11   2       73.97       67.67      2.45 o 
   2 -11   2      545.66      561.91      7.80 o 
   3 -11   2       20.86       22.84      1.75 o 
   4 -11   2       13.91       14.40      5.29 o 
   5 -11   2        0.03       -0.12      1.73 o 
   6 -11   2        8.05        5.19      2.85 o 
  -4 -10   2        0.62        1.16      2.12 o 
  -3 -10   2        0.09       -0.94      1.51 o 
  -2 -10   2      118.20      114.07      3.77 o 
  -1 -10   2      204.29      193.33      4.78 o 
   0 -10   2      365.81      349.24     18.76 o 
   1 -10   2      243.45      245.78      5.00 o 
   2 -10   2      188.75      194.30      3.74 o 
   3 -10   2       41.55       37.79      1.77 o 
   4 -10   2      109.90      107.87      3.94 o 
   5 -10   2       30.87       33.24      2.56 o 
   6 -10   2        0.01        1.40      2.26 o 
  -5  -9   2        3.48        5.92      2.51 o 
  -4  -9   2        6.37        4.89      1.99 o 
  -3  -9   2        9.39       12.46      1.85 o 
  -2  -9   2       60.56       55.39      2.55 o 
  -1  -9   2       51.47       53.10      2.24 o 
   0  -9   2       16.67       19.15      1.11 o 
   1  -9   2       13.33       10.76      0.98 o 
   2  -9   2       69.93       65.44      1.94 o 
   3  -9   2      185.33      199.91      3.78 o 
   4  -9   2        4.81        3.26      1.41 o 
   5  -9   2        3.02        4.09      1.52 o 
   6  -9   2        0.78        1.17      1.85 o 
  -5  -8   2        3.32        2.90      2.26 o 
  -4  -8   2      183.09      173.74      4.92 o 
  -3  -8   2        0.03       -0.06      1.23 o 
  -2  -8   2       20.21       21.74      1.31 o 
  -1  -8   2       45.21       41.36      1.33 o 
   0  -8   2      156.29      133.70      2.38 o 
   1  -8   2      201.36      194.26      3.13 o 
   2  -8   2      128.05      136.30      2.75 o 
   3  -8   2       18.85       23.35      1.33 o 
   4  -8   2      104.99      105.84      6.89 o 
   5  -8   2        3.84        1.73      1.30 o 
   6  -8   2        0.58        1.03      1.72 o 
  -5  -7   2        0.01       -1.38      2.57 o 
  -4  -7   2       58.52       60.44      2.14 o 
  -3  -7   2        5.99        6.27      1.34 o 
  -2  -7   2      413.69      423.22      5.86 o 
  -1  -7   2       15.81       14.55      0.87 o 
   0  -7   2      100.69      102.49      1.90 o 
   1  -7   2      182.52      161.45      2.48 o 
   2  -7   2        0.22       -0.14      0.70 o 
   3  -7   2       84.03       88.04      2.07 o 
   4  -7   2        3.25        1.95      0.99 o 
   5  -7   2        7.77        4.79      2.00 o 
   6  -7   2       30.47       34.69      4.47 o 
  -6  -6   2        3.93        2.98      2.70 o 
  -5  -6   2       92.29       91.79      2.77 o 
  -4  -6   2        5.79        8.11      1.21 o 
  -3  -6   2     1039.06     1009.58     12.64 o 
  -2  -6   2       13.29       10.74      0.84 o 
  -1  -6   2     2128.25     2233.75     28.24 o 
   0  -6   2      271.59      329.22      4.37 o 
   1  -6   2       42.55       44.55      1.26 o 
   2  -6   2      205.12      207.22      3.36 o 
   3  -6   2        7.16        4.37      1.25 o 
   4  -6   2       84.74       84.11      2.98 o 
   5  -6   2        7.89        6.82      2.55 o 
   6  -6   2       18.11       15.96      2.07 o 
   7  -6   2        0.03        0.18      2.16 o 
  -6  -5   2       20.37       23.44      2.28 o 
  -5  -5   2       22.39       26.39      2.14 o 
  -4  -5   2        9.73        8.44      1.90 o 
  -3  -5   2       95.55      102.03      2.40 o 
  -2  -5   2       42.34       40.55      1.32 o 
  -1  -5   2     1898.08     1847.36     52.01 o 
   0  -5   2       10.04       13.01      0.62 o 
   1  -5   2       49.95       51.94      1.32 o 
   2  -5   2     1889.12     2100.18     26.39 o 
   3  -5   2       53.68       63.89      2.19 o 
   4  -5   2      293.86      305.62      8.08 o 
   5  -5   2       66.84       71.69      6.52 o 
   6  -5   2       57.79       57.58      4.29 o 
   7  -5   2        0.12        0.19      2.18 o 
  -6  -4   2       10.70       10.25      3.00 o 
  -5  -4   2      132.22      123.69      2.88 o 
  -4  -4   2        0.62       -0.09      0.95 o 
  -3  -4   2       55.56       60.67      1.58 o 
  -2  -4   2     2380.93     2459.85     33.86 o 
  -1  -4   2       76.26       67.87      1.27 o 
   0  -4   2      793.99      807.67      9.52 o 
   1  -4   2        0.06        0.13      0.45 o 
   2  -4   2      212.27      237.49      3.48 o 
   3  -4   2      210.14      217.77      7.16 o 
   4  -4   2        9.58        9.21      1.34 o 
   5  -4   2       78.88       88.48      3.25 o 
   6  -4   2       66.17       66.13      3.17 o 
   7  -4   2        5.94        5.28      2.47 o 
  -6  -3   2        5.79        3.73      1.84 o 
  -5  -3   2       58.59       55.02      1.94 o 
  -4  -3   2       43.33       44.61      1.53 o 
  -3  -3   2      205.33      222.08      3.93 o 
  -2  -3   2        1.28        1.63      0.56 o 
  -1  -3   2      132.67      126.22      1.87 o 
   0  -3   2     4062.11     3765.11    120.27 o 
   1  -3   2     2113.18     2233.19     27.83 o 
   2  -3   2       52.48       54.50      1.55 o 
   3  -3   2      680.35      745.12     11.46 o 
   4  -3   2       14.00       14.10      2.93 o 
   5  -3   2        0.59       -0.69      1.06 o 
   6  -3   2       13.33       15.38      2.01 o 
   7  -3   2        0.52        0.34      1.78 o 
  -7  -2   2        1.03        2.79      2.53 o 
  -6  -2   2       34.26        0.91      2.02 o 
  -5  -2   2        0.66        0.14      1.12 o 
  -4  -2   2      161.82      144.21      3.38 o 
  -3  -2   2      824.07      934.77     13.67 o 
  -2  -2   2      311.22      327.23      6.38 o 
  -1  -2   2      190.49      180.50      2.43 o 
   0  -2   2      647.69      669.39      7.84 o 
   1  -2   2      173.03      165.68      2.83 o 
   2  -2   2       99.32      108.55      3.74 o 
   3  -2   2       90.00       90.67      1.70 o 
   4  -2   2       42.68       40.62      3.71 o 
   5  -2   2       25.36       20.99      1.90 o 
   6  -2   2        3.39        1.57      1.50 o 
   7  -2   2        1.54        1.22      1.78 o 
  -7  -1   2        0.42        1.10      2.26 o 
  -6  -1   2       30.87       23.93      2.10 o 
  -5  -1   2       52.95       56.05      2.72 o 
  -4  -1   2       56.36       52.38      2.08 o 
  -3  -1   2      644.42      726.39     10.88 o 
  -2  -1   2     1240.92     1316.83     15.33 o 
  -1  -1   2       75.90       69.88      1.76 o 
   0  -1   2     2388.19     1414.23    187.93 o 
   1  -1   2     5389.67     4796.89     91.15 o 
   2  -1   2      268.33      261.18      3.78 o 
   3  -1   2       47.53       48.04      1.42 o 
   4  -1   2       83.73       72.54      2.09 o 
   5  -1   2       16.52       10.02      2.94 o 
   6  -1   2        0.08       -0.33      1.41 o 
  -7   0   2        1.91        0.78      2.15 o 
  -5   0   2       65.59       65.09      2.61 o 
  -4   0   2        5.65        7.08      0.85 o 
  -3   0   2      458.67      479.96      6.19 o 
  -2   0   2     1745.92     1809.56     20.83 o 
  -1   0   2     6302.27     5562.38    273.10 o 
   0   0   2     1730.31     1649.82     35.79 o 
   1   0   2     8612.10     6830.83    286.21 o 
   2   0   2       17.73       15.91      0.78 o 
   3   0   2       10.97       10.90      1.03 o 
   4   0   2       14.98       16.43      2.93 o 
   5   0   2       39.96       38.17      2.17 o 
   6   0   2       14.96        9.31      3.43 o 
  -7   1   2        0.62        1.80      2.19 o 
  -6   1   2        8.44        4.11      2.23 o 
  -5   1   2        0.09        0.45      0.95 o 
  -4   1   2       43.06       41.39      1.48 o 
  -3   1   2     1339.93     1459.28     17.07 o 
  -2   1   2     3458.09     3371.25     42.93 o 
  -1   1   2     1441.19     1463.66     27.78 o 
   0   1   2     2808.26     2749.26     31.33 o 
   1   1   2        7.86        7.97      0.60 o 
   2   1   2       33.52       36.14      1.26 o 
   3   1   2     1104.16     1161.77     15.27 o 
   4   1   2       57.10       61.89      2.92 o 
   5   1   2        4.91        5.17      2.55 o 
   6   1   2       42.47       50.75      3.14 o 
  -7   2   2        1.11        2.41      2.50 o 
  -5   2   2       35.91       39.28      1.68 o 
  -4   2   2       16.70       15.74      2.12 o 
  -3   2   2      128.70      127.29      2.95 o 
  -2   2   2      101.47       92.06      3.06 o 
  -1   2   2     2642.84     2671.66     69.58 o 
   0   2   2     1322.85     1354.55     17.11 o 
   1   2   2       54.96       45.71      1.20 o 
   2   2   2        5.11        6.85      1.55 o 
   3   2   2      181.14      184.28      4.45 o 
   4   2   2       53.27       54.68      3.68 o 
   5   2   2       44.75       42.14      2.51 o 
   6   2   2        4.36        3.36      1.97 o 
  -7   3   2        0.31        1.35      2.27 o 
  -6   3   2        0.36        0.03      1.86 o 
  -5   3   2      109.03      122.05      2.78 o 
  -4   3   2        2.63        3.81      1.50 o 
  -3   3   2      609.60      687.59      9.26 o 
  -2   3   2      230.43      230.37      6.51 o 
  -1   3   2      196.05      212.65      3.48 o 
   0   3   2     2474.45     2538.90     31.75 o 
   1   3   2      539.21      506.61      7.06 o 
   2   3   2      100.98       96.92      2.16 o 
   3   3   2      274.47      285.45      4.84 o 
   4   3   2        1.43        0.27      1.04 o 
   5   3   2        0.68        1.17      2.72 o 
   6   3   2        0.10        0.91      1.94 o 
  -7   4   2        6.95        5.23      3.55 o 
  -6   4   2        0.28       -0.75      1.65 o 
  -5   4   2      391.18      405.29     11.84 o 
  -4   4   2        0.01        0.48      0.89 o 
  -3   4   2      470.27      460.38      6.51 o 
  -2   4   2     1485.17     1671.54     28.81 o 
  -1   4   2      384.00      421.27      7.42 o 
   0   4   2      390.49      427.49      5.46 o 
   1   4   2      364.02      362.29      5.39 o 
   2   4   2       45.50       53.72      1.64 o 
   3   4   2       75.96       72.89      2.15 o 
   4   4   2      180.70      179.83      3.88 o 
   5   4   2        0.97        2.42      1.55 o 
   6   4   2        1.61        3.11      2.19 o 
  -7   5   2        0.49       -0.92      2.20 o 
  -6   5   2        0.21        1.38      2.01 o 
  -5   5   2       15.71       10.35      7.54 o 
  -4   5   2        7.69        4.22      1.44 o 
  -3   5   2        2.02       -0.05      0.70 o 
  -2   5   2        6.34       11.17      0.86 o 
  -1   5   2      750.77      852.55     11.30 o 
   0   5   2       17.89       14.20      0.82 o 
   1   5   2       42.97       41.81      1.42 o 
   2   5   2       60.57       59.48      1.82 o 
   3   5   2        1.52        2.24      0.94 o 
   4   5   2       20.54       20.06      1.65 o 
   5   5   2        4.59        9.56      1.78 o 
  -7   6   2        1.51        2.01      2.41 o 
  -6   6   2       20.69       26.56      3.74 o 
  -5   6   2        0.29        0.77      1.62 o 
  -4   6   2       81.89       83.72      2.15 o 
  -3   6   2       55.26       52.08      1.59 o 
  -2   6   2      192.85      210.55      6.71 o 
  -1   6   2       29.11       31.51      1.20 o 
   0   6   2       27.26       24.06      1.07 o 
   1   6   2      183.83      184.99      3.08 o 
   2   6   2      570.78      580.64      8.95 o 
   3   6   2      497.64      500.47      7.86 o 
   4   6   2      156.47      155.99      3.81 o 
   5   6   2       40.46       39.05      2.44 o 
  -7   7   2        0.75       -1.86      2.26 o 
  -6   7   2       22.21       18.49     13.57 o 
  -5   7   2        8.56        3.16      3.85 o 
  -4   7   2      187.04      199.68      3.76 o 
  -3   7   2        0.12       -0.53      0.83 o 
  -1   7   2      129.94      121.19      2.53 o 
   0   7   2      263.06      235.61      3.68 o 
   1   7   2       83.96       79.69      2.21 o 
   2   7   2      218.27      210.29      4.15 o 
   3   7   2      186.48      186.84      4.04 o 
   4   7   2        4.92        3.44      1.47 o 
  -6   8   2       20.09       17.31     13.72 o 
  -5   8   2        3.37        3.93      4.58 o 
  -4   8   2        0.93        0.62      1.11 o 
  -3   8   2       24.44       31.21      1.53 o 
  -2   8   2        2.51        2.44      1.08 o 
  -1   8   2      161.43      157.07      3.15 o 
   0   8   2       41.95       42.24      1.67 o 
   1   8   2       88.44       94.39      2.55 o 
   2   8   2      137.40      147.15      3.50 o 
   3   8   2        7.83       10.62      1.60 o 
   4   8   2       58.74       66.92      3.35 o 
  -6   9   2        3.39        0.37      2.35 o 
  -4   9   2        0.39       -0.12      1.20 o 
  -3   9   2      133.72      115.95      3.46 o 
  -2   9   2      122.74      111.54      3.41 o 
  -1   9   2      153.37      135.98      2.73 o 
   0   9   2       68.32       64.16      2.30 o 
   1   9   2      401.12      419.11      6.96 o 
   2   9   2       79.90       84.53      2.75 o 
   3   9   2       29.66       29.35      2.86 o 
  -6  10   2        3.14        2.14      2.60 o 
  -5  10   2        1.97        1.57      2.35 o 
  -4  10   2       30.77       22.33      2.26 o 
  -3  10   2        7.03        3.59      2.33 o 
  -2  10   2        7.03        6.06      1.45 o 
  -1  10   2      347.03      350.40      5.95 o 
   0  10   2        9.59       11.82      1.38 o 
   1  10   2       25.49       26.67      1.82 o 
   2  10   2       73.13       73.80      3.54 o 
   3  10   2       31.38       39.75      3.15 o 
  -5  11   2        1.51        1.08      2.61 o 
  -4  11   2        1.75        2.23      1.87 o 
  -3  11   2       29.77       30.97      2.48 o 
  -2  11   2       59.01       52.99      2.14 o 
  -1  11   2        9.18        8.05      1.47 o 
   0  11   2        3.33        3.45      1.42 o 
   1  11   2        6.21        3.26      2.02 o 
   2  11   2       57.07       62.19      3.53 o 
  -5  12   2        0.05        0.20      3.08 o 
  -4  12   2        4.18        5.79      2.79 o 
  -3  12   2       30.80       31.73      3.75 o 
  -2  12   2        0.13        0.90      1.58 o 
  -1  12   2        0.34       -1.10      1.79 o 
   0  12   2       18.49       21.79      2.52 o 
   1  12   2       26.97       32.51      2.96 o 
  -4  13   2        0.01       -2.46      3.03 o 
  -3  13   2       39.33       49.90      3.43 o 
  -2  13   2        0.28       -0.40      2.11 o 
  -1  13   2        5.27        5.20      2.22 o 
   0  13   2       73.04       85.39      4.03 o 
   0 -15   3       16.87       13.59      2.49 o 
   1 -15   3       15.85       14.50      2.51 o 
   2 -15   3       22.06       21.85      2.55 o 
   3 -15   3        5.84        0.99      2.61 o 
  -1 -14   3       16.44       19.82      2.47 o 
   0 -14   3        5.89        8.74      2.06 o 
   1 -14   3       66.65       64.89      2.94 o 
   2 -14   3        0.70        0.89      1.89 o 
   3 -14   3        3.24        2.67      2.44 o 
   4 -14   3        0.13        0.68      2.67 o 
  -2 -13   3       31.34       36.30      2.88 o 
  -1 -13   3        0.28        1.77      2.25 o 
   0 -13   3       41.75       37.55      2.34 o 
   1 -13   3       11.05       17.40      1.99 o 
   2 -13   3       15.10       11.95      1.85 o 
   3 -13   3       17.20       16.56      2.50 o 
   4 -13   3       21.22       13.15      9.82 o 
   5 -13   3        4.57        3.73      2.42 o 
  -3 -12   3       13.49       10.80      2.30 o 
  -2 -12   3       14.04        9.87      2.00 o 
  -1 -12   3       83.43       77.49      2.88 o 
   0 -12   3      196.55      202.91      5.10 o 
   1 -12   3        0.01        0.20      1.43 o 
   2 -12   3       22.35       25.32      1.94 o 
   3 -12   3        0.13        1.25      1.89 o 
   4 -12   3       69.10       75.08      3.42 o 
   5 -12   3        0.47        1.34      1.94 o 
  -4 -11   3       35.54       49.45      3.28 o 
  -3 -11   3        2.52        1.71      1.82 o 
  -2 -11   3       40.80       28.81      2.29 o 
  -1 -11   3      110.08      105.23      3.08 o 
   0 -11   3       22.72       26.82      1.71 o 
   1 -11   3      718.87      707.30     10.76 o 
   2 -11   3       88.60       98.18      2.53 o 
   3 -11   3      168.98      184.39      4.92 o 
   4 -11   3        8.61        3.43      2.02 o 
   5 -11   3        5.54        5.97      1.98 o 
   6 -11   3        0.04       -1.01      2.09 o 
  -4 -10   3       13.83       13.01      2.29 o 
  -3 -10   3        6.99        7.76      1.80 o 
  -2 -10   3       31.29       34.71      1.97 o 
  -1 -10   3       72.28       60.10      4.20 o 
   0 -10   3        8.27        5.64      1.18 o 
   1 -10   3      102.24      102.02      3.25 o 
   2 -10   3       83.50       79.45      2.11 o 
   3 -10   3       39.22       43.65      2.25 o 
   4 -10   3        8.01        7.31      2.19 o 
   5 -10   3      161.43      161.01      7.35 o 
   6 -10   3        0.04       -1.65      1.85 o 
  -5  -9   3        0.46       -0.81      2.25 o 
  -4  -9   3        0.14        0.36      1.77 o 
  -3  -9   3       15.58       17.15      1.74 o 
  -2  -9   3        1.98        0.02      1.16 o 
  -1  -9   3       19.33       17.72      1.55 o 
   0  -9   3       35.10       36.21      1.30 o 
   1  -9   3        3.27        1.38      0.84 o 
   2  -9   3      348.40      360.76      5.67 o 
   3  -9   3        3.45        3.53      1.89 o 
   4  -9   3        1.91        1.81      1.28 o 
   5  -9   3        2.96        2.51      1.46 o 
   6  -9   3        0.04       -1.39      1.74 o 
  -5  -8   3        5.15        3.23      2.35 o 
  -4  -8   3       43.73       46.87      2.46 o 
  -3  -8   3       69.58       59.36      2.32 o 
  -2  -8   3        1.09        1.08      1.04 o 
  -1  -8   3        3.99        6.50      0.79 o 
   0  -8   3       52.72       46.08      1.84 o 
   1  -8   3      449.52      467.21      6.24 o 
   2  -8   3        7.78       11.61      1.07 o 
   3  -8   3      210.20      220.16      5.12 o 
   4  -8   3        0.90        0.50      1.05 o 
   5  -8   3        0.02        0.59      1.31 o 
   6  -8   3       18.56       21.02      2.52 o 
  -5  -7   3       32.29       33.08      2.51 o 
  -4  -7   3      130.56      118.04      3.77 o 
  -3  -7   3       20.54       18.32      1.32 o 
  -2  -7   3       53.49       42.14      1.38 o 
  -1  -7   3       73.70       83.39      1.65 o 
   0  -7   3       31.31       25.35      0.93 o 
   1  -7   3        2.13        6.73      0.77 o 
   2  -7   3        0.19        0.41      0.73 o 
   3  -7   3      109.19      106.71      3.11 o 
   4  -7   3       49.28       41.32      2.07 o 
   5  -7   3        2.29        1.76      1.39 o 
   6  -7   3        4.32        4.24      1.86 o 
  -6  -6   3        0.17        3.36      3.81 o 
  -5  -6   3       34.84       34.00      1.99 o 
  -4  -6   3      333.07      325.34      8.42 o 
  -3  -6   3      411.59      396.72      5.68 o 
  -2  -6   3       27.53       29.57      1.07 o 
  -1  -6   3       25.70       39.06      1.01 o 
   0  -6   3       31.69       49.45      1.13 o 
   1  -6   3        0.88        1.02      0.62 o 
   2  -6   3      709.57      742.72      9.92 o 
   3  -6   3      482.44      543.30     10.05 o 
   4  -6   3      183.67      192.78      4.81 o 
   5  -6   3        3.48        5.52      2.93 o 
   6  -6   3        6.94        4.52      2.41 o 
  -6  -5   3       23.79       28.54      2.12 o 
  -5  -5   3        2.51        3.43      1.66 o 
  -4  -5   3        8.42       10.84      1.52 o 
  -3  -5   3       12.69       13.76      1.06 o 
  -2  -5   3      402.14      447.82      6.81 o 
  -1  -5   3      327.30      321.50      4.97 o 
   0  -5   3      576.43      601.42      8.40 o 
   1  -5   3      678.16      703.99      8.55 o 
   2  -5   3      419.00      481.42      6.59 o 
   3  -5   3      347.38      372.90      7.10 o 
   4  -5   3       26.99       23.40      1.66 o 
   5  -5   3      183.93      187.37      6.80 o 
   6  -5   3        1.79        2.07      1.54 o 
  -6  -4   3        5.79        5.61      1.77 o 
  -5  -4   3       28.67       25.26      1.52 o 
  -4  -4   3      164.77      176.43      3.72 o 
  -3  -4   3      439.86      443.43      7.23 o 
  -2  -4   3        2.75        5.90      0.68 o 
  -1  -4   3      491.78      510.81      6.28 o 
   0  -4   3      377.88      391.68      5.64 o 
   1  -4   3        0.01       -0.24      0.47 o 
   2  -4   3      548.00      568.99      9.47 o 
   3  -4   3       18.17       11.71      1.07 o 
   4  -4   3        7.08        6.57      1.15 o 
   5  -4   3      285.82      302.33     15.84 o 
   6  -4   3       31.70       36.14      2.55 o 
  -7  -3   3        3.49        3.84      3.61 o 
  -6  -3   3        6.89        8.11      1.52 o 
  -5  -3   3       25.99       31.75      2.58 o 
  -4  -3   3       21.56       20.85      1.65 o 
  -3  -3   3      112.59      113.93      5.10 o 
  -2  -3   3      444.00      482.79      6.11 o 
  -1  -3   3      151.95      149.12      2.14 o 
   0  -3   3      565.69      587.76      7.01 o 
   1  -3   3     1617.87     1598.99     20.45 o 
   2  -3   3      868.04      933.90     13.83 o 
   3  -3   3      124.15      128.29      3.00 o 
   4  -3   3        5.03        6.28      1.18 o 
   5  -3   3       69.42       72.42      2.97 o 
   6  -3   3       24.12       25.69      2.36 o 
  -7  -2   3        0.01       -0.10      2.25 o 
  -6  -2   3       69.37       71.85      4.00 o 
  -5  -2   3       39.42       42.28      1.62 o 
  -4  -2   3      142.53      139.77      2.61 o 
  -3  -2   3       55.92       51.03      1.35 o 
  -2  -2   3       85.03       75.97      1.83 o 
  -1  -2   3      445.94      437.40      6.36 o 
   0  -2   3     3444.90     3091.74     90.61 o 
   1  -2   3     3993.15     3892.34     48.13 o 
   2  -2   3        0.79        1.69      0.54 o 
   3  -2   3      133.97      128.98      2.38 o 
   4  -2   3        0.10        0.29      1.05 o 
   5  -2   3        0.26        1.09      1.21 o 
   6  -2   3        2.29        2.11      1.40 o 
  -7  -1   3        4.39        3.06      2.90 o 
  -6  -1   3        0.49       -0.51      1.75 o 
  -5  -1   3       31.36       36.21      1.51 o 
  -4  -1   3       26.59       31.23      1.21 o 
  -3  -1   3      378.72      379.47      5.06 o 
  -2  -1   3      456.12      471.77      7.17 o 
  -1  -1   3      177.56      201.88      3.02 o 
   0  -1   3     2750.84     2652.24     30.26 o 
   1  -1   3     3019.26     2966.28     42.42 o 
   2  -1   3      734.79      741.01      9.76 o 
   3  -1   3        3.54        3.90      1.12 o 
   4  -1   3       73.36       80.82      2.81 o 
   5  -1   3       12.45       15.40      1.83 o 
   6  -1   3       67.37       74.94      5.35 o 
  -7   0   3        0.03        0.45      2.35 o 
  -6   0   3        9.23        5.10      3.75 o 
  -5   0   3       24.09       20.41      1.51 o 
  -4   0   3      331.78      375.58      5.27 o 
  -3   0   3      145.93      176.37      2.72 o 
  -2   0   3      325.55      335.17      4.29 o 
  -1   0   3     2722.41     2733.65     87.74 o 
   0   0   3     3873.55     3632.14     83.51 o 
   1   0   3     2634.85     2477.87     94.63 o 
   2   0   3        5.53        4.12      1.07 o 
   3   0   3      134.09      129.50      3.32 o 
   4   0   3       23.36       21.77      1.47 o 
   5   0   3        9.25        6.60      4.79 o 
   6   0   3        0.15       -0.33      2.00 o 
  -7   1   3        0.51       -1.76      2.27 o 
  -6   1   3        0.01       -0.70      1.78 o 
  -5   1   3        3.67        2.15      1.04 o 
  -4   1   3      304.17      307.09      4.45 o 
  -3   1   3      148.39      148.12      2.38 o 
  -2   1   3      166.16      153.70      2.89 o 
  -1   1   3       45.49       52.88      0.98 o 
   0   1   3     1634.91     1685.95     19.46 o 
   1   1   3     1579.90     1630.72     20.69 o 
   2   1   3       54.68       66.92      1.88 o 
   3   1   3      327.31      329.59      5.25 o 
   4   1   3       36.18       30.41      1.66 o 
   5   1   3       50.32       46.25      2.64 o 
   6   1   3       13.66       18.62      2.38 o 
  -7   2   3        0.16       -0.67      2.13 o 
  -6   2   3       26.93       15.04     10.68 o 
  -5   2   3       54.96       61.74      3.23 o 
  -4   2   3       64.87       63.12      1.71 o 
  -3   2   3     1696.78     1820.92     21.25 o 
  -2   2   3        2.69        3.37      0.49 o 
  -1   2   3      139.07      124.50      2.36 o 
   0   2   3     1395.56     1463.43     18.58 o 
   1   2   3       32.58       36.93      1.18 o 
   2   2   3     1288.07     1300.53     24.81 o 
   3   2   3      116.32      112.28      5.24 o 
   4   2   3       64.28       58.41      2.17 o 
   5   2   3      106.58      109.67      3.99 o 
   6   2   3        0.06        0.48      1.92 o 
  -7   3   3        7.73        6.07      4.18 o 
  -6   3   3       17.07       14.65     10.44 o 
  -5   3   3       51.22       60.36      2.60 o 
  -4   3   3      178.13      185.21      3.30 o 
  -3   3   3      222.38      199.00      4.30 o 
  -2   3   3       20.18       21.72      0.86 o 
  -1   3   3      126.41      106.45      1.97 o 
   0   3   3      220.08      223.20      3.51 o 
   1   3   3      134.00      120.83      2.38 o 
   2   3   3      116.72      117.19      3.19 o 
   3   3   3       15.33       15.41      1.20 o 
   4   3   3       23.12       23.08      1.56 o 
   5   3   3       96.88       98.01      4.66 o 
   6   3   3        2.69        4.05      2.29 o 
  -7   4   3       11.57        5.74      3.47 o 
  -6   4   3       31.20       29.29     17.22 o 
  -5   4   3       98.76       95.19      3.65 o 
  -4   4   3      433.64      474.03      6.94 o 
  -3   4   3       71.43       77.91      1.83 o 
  -2   4   3     1154.45     1240.49     16.00 o 
  -1   4   3       13.44       13.14      3.95 o 
   0   4   3      337.86      356.24      5.29 o 
   1   4   3     1075.02     1106.05     14.66 o 
   2   4   3       42.71       48.47      1.67 o 
   3   4   3       17.92       19.11      1.72 o 
   4   4   3        2.15        3.42      1.31 o 
   5   4   3        0.68        2.81      1.77 o 
  -7   5   3        1.53        1.55      2.40 o 
  -6   5   3        0.48       -0.77      1.95 o 
  -5   5   3        8.49        6.50      2.93 o 
  -4   5   3       27.72       30.01      1.42 o 
  -3   5   3        1.63        1.20      0.73 o 
  -2   5   3      418.07      438.69      8.57 o 
  -1   5   3      165.08      137.76      3.29 o 
   0   5   3        6.73        3.51      0.66 o 
   1   5   3        2.53        3.53      0.85 o 
   2   5   3       11.56       10.86      1.07 o 
   3   5   3        7.80        9.35      1.28 o 
   4   5   3        0.62        1.74      1.31 o 
   5   5   3       66.56       76.28      3.57 o 
  -7   6   3        0.02        0.92      2.54 o 
  -6   6   3        5.36        4.21      4.63 o 
  -5   6   3       15.21        6.73      6.07 o 
  -4   6   3      241.25      255.53      5.71 o 
  -3   6   3       37.03       35.14      1.38 o 
  -2   6   3        1.16        0.64      0.72 o 
  -1   6   3     1010.82     1043.14     13.91 o 
   0   6   3       48.88       49.55      1.60 o 
   1   6   3      237.61      243.77      4.31 o 
   2   6   3      135.54      122.29      6.40 o 
   3   6   3       19.22       22.20      1.63 o 
   4   6   3        0.72        1.89      1.42 o 
   5   6   3       17.75       17.91      3.38 o 
  -6   7   3        0.01       -0.46      1.86 o 
  -5   7   3        0.03        0.06      1.68 o 
  -4   7   3       44.02       39.67      2.28 o 
  -3   7   3       24.84       28.39      1.35 o 
  -2   7   3       66.19       62.72      2.05 o 
  -1   7   3       92.12       94.70      2.29 o 
   0   7   3      393.84      389.83      6.20 o 
   1   7   3      464.91      466.64      9.11 o 
   2   7   3      184.87      178.22      3.79 o 
   3   7   3       11.67        9.33      1.96 o 
   4   7   3        9.16        6.85      1.73 o 
  -6   8   3        0.25        0.21      2.09 o 
  -5   8   3       30.54       33.61      3.78 o 
  -4   8   3        0.61        0.87      1.24 o 
  -3   8   3       66.64       77.68      2.26 o 
  -2   8   3      120.32      116.82      3.43 o 
  -1   8   3       80.55       74.64      2.12 o 
   0   8   3      388.55      405.41      6.56 o 
   1   8   3      175.25      179.55      3.85 o 
   2   8   3       48.92       45.61      2.57 o 
   3   8   3        3.97        3.60      1.54 o 
   4   8   3       14.13       16.68      2.10 o 
  -6   9   3        1.90        2.75      2.46 o 
  -5   9   3        0.87        1.69      2.06 o 
  -4   9   3       62.03       53.97      3.87 o 
  -3   9   3       94.50       87.11      3.99 o 
  -2   9   3        9.86        9.79      1.85 o 
  -1   9   3        3.79        3.19      1.10 o 
   0   9   3        4.03        3.53      1.21 o 
   1   9   3       57.33       58.20      2.24 o 
   2   9   3       37.72       39.42      2.19 o 
   3   9   3        3.91        3.28      1.87 o 
  -5  10   3        2.38        4.87      3.93 o 
  -4  10   3        0.40        0.46      1.56 o 
  -3  10   3       86.93       79.93      2.55 o 
  -2  10   3      118.91      112.78      2.89 o 
  -1  10   3      125.23      117.82      3.01 o 
   0  10   3      329.87      330.55      5.95 o 
   1  10   3       18.19       19.00      1.73 o 
   2  10   3        7.91        8.19      2.26 o 
  -5  11   3        0.00       -1.74      2.34 o 
  -4  11   3        0.02       -0.73      1.86 o 
  -3  11   3        1.15        0.31      1.50 o 
  -2  11   3      204.73      184.54      4.39 o 
  -1  11   3        7.62       12.43      1.95 o 
   0  11   3        2.64        2.07      1.53 o 
   1  11   3       11.40       19.22      3.44 o 
   2  11   3        9.73       12.40      2.70 o 
  -4  12   3       13.76       14.95      3.55 o 
  -3  12   3        8.10        9.80      2.36 o 
  -2  12   3       26.64       24.98      2.08 o 
  -1  12   3       34.72       36.04      2.32 o 
   0  12   3        0.45        2.64      2.11 o 
   1  12   3       11.13       12.01      2.73 o 
  -3  13   3        0.31        0.63      2.51 o 
  -2  13   3        3.21        5.20      3.24 o 
  -1  13   3        7.14        6.00      2.47 o 
   0 -15   4        1.95        1.18      2.16 o 
   1 -15   4        1.62       -0.57      1.93 o 
   2 -15   4        3.83        5.79      2.46 o 
   3 -15   4        6.90        9.04      2.84 o 
  -2 -14   4       26.87       27.53      2.82 o 
  -1 -14   4       25.20       23.96      2.55 o 
   0 -14   4       13.20       15.81      2.07 o 
   1 -14   4        0.35        0.00      1.72 o 
   2 -14   4       10.31       12.36      2.19 o 
   3 -14   4       31.47       37.52      3.24 o 
   4 -14   4        0.75       -0.16      2.71 o 
  -3 -13   4        1.49        0.82      2.15 o 
  -2 -13   4       19.91       19.40      2.31 o 
  -1 -13   4        3.41        4.41      1.72 o 
   0 -13   4      210.83      191.40      4.48 o 
   1 -13   4       83.65       75.73      2.89 o 
   2 -13   4        5.44        4.61      1.67 o 
   3 -13   4       24.14       23.21      2.73 o 
   4 -13   4       10.67       10.57      2.86 o 
   5 -13   4       10.23       12.75      7.46 o 
  -3 -12   4       12.89        9.39      2.18 o 
  -2 -12   4        0.05        0.36      1.67 o 
  -1 -12   4      140.16      116.63      3.84 o 
   0 -12   4       26.50       26.00      2.09 o 
   1 -12   4       23.95       22.06      1.78 o 
   2 -12   4        0.31        1.07      1.43 o 
   3 -12   4       12.40       11.28      2.20 o 
   4 -12   4       55.94       58.94      3.07 o 
   5 -12   4        0.00       -0.14      1.91 o 
  -4 -11   4       33.24       39.93      3.00 o 
  -3 -11   4        3.70        4.28      1.84 o 
  -2 -11   4        8.49        9.59      1.62 o 
  -1 -11   4      277.36      236.70      4.84 o 
   0 -11   4        7.18        7.02      1.32 o 
   1 -11   4      863.85      896.38     13.19 o 
   2 -11   4      287.46      297.49      5.55 o 
   3 -11   4       59.97       56.62      2.65 o 
   4 -11   4        0.78        2.67      1.54 o 
   5 -11   4       10.46       11.58      4.05 o 
  -4 -10   4       28.10       33.11      2.67 o 
  -3 -10   4        5.14        5.09      1.58 o 
  -2 -10   4      102.93       86.14      3.41 o 
  -1 -10   4      164.66      158.28      3.57 o 
   0 -10   4       59.47       45.34      3.56 o 
   1 -10   4      153.81      144.00      3.31 o 
   2 -10   4        3.36        4.02      1.11 o 
   3 -10   4      119.00      115.43      3.61 o 
   4 -10   4       32.69       28.80      2.15 o 
   5 -10   4       42.79       41.78      3.49 o 
   6 -10   4        0.23        1.38      2.05 o 
  -5  -9   4        0.04       -0.54      2.37 o 
  -4  -9   4       54.66       51.08      3.49 o 
  -3  -9   4      222.15      203.67      5.05 o 
  -2  -9   4       20.75       20.34      1.54 o 
  -1  -9   4       77.40       71.47      2.20 o 
   0  -9   4        4.31        5.80      1.05 o 
   1  -9   4        5.72        4.50      0.92 o 
   2  -9   4      194.06      187.61      3.25 o 
   3  -9   4       33.34       29.21      1.86 o 
   4  -9   4       24.76       23.82      1.94 o 
   5  -9   4        0.18       -0.35      1.43 o 
   6  -9   4        1.31        0.75      1.87 o 
  -5  -8   4       18.37       15.65      2.27 o 
  -4  -8   4        0.01        0.36      1.53 o 
  -3  -8   4        5.00        6.08      1.33 o 
  -2  -8   4        4.99        5.31      1.02 o 
  -1  -8   4      102.89       86.91      2.29 o 
   0  -8   4      128.06      124.74      2.75 o 
   1  -8   4       54.77       53.52      1.45 o 
   2  -8   4      100.03       93.32      2.17 o 
   3  -8   4       32.37       35.86      1.88 o 
   4  -8   4        0.49        0.88      1.13 o 
   5  -8   4        2.49        2.34      1.31 o 
   6  -8   4        2.71        2.00      1.73 o 
  -6  -7   4        7.15        6.01      3.35 o 
  -5  -7   4        3.14        0.28      1.88 o 
  -4  -7   4       16.59       18.10      1.80 o 
  -3  -7   4      206.94      194.62      4.05 o 
  -2  -7   4      315.42      302.98      4.37 o 
  -1  -7   4      299.42      310.99      5.12 o 
   0  -7   4     1017.47     1003.52     13.83 o 
   1  -7   4      228.62      248.54      3.63 o 
   2  -7   4       27.19       24.41      1.17 o 
   3  -7   4       88.06       88.20      2.82 o 
   4  -7   4       18.96       15.83      1.78 o 
   5  -7   4        2.44        2.04      1.34 o 
   6  -7   4       30.62       28.86      3.86 o 
  -6  -6   4        3.24        1.73      2.69 o 
  -5  -6   4        1.95       -1.33      1.76 o 
  -4  -6   4      206.15      211.07      3.75 o 
  -3  -6   4       31.92       31.45      1.31 o 
  -2  -6   4      470.83      488.65      6.43 o 
  -1  -6   4      789.80      920.20     12.70 o 
   0  -6   4       15.32        9.79      0.91 o 
   1  -6   4      244.12      238.70      3.42 o 
   2  -6   4       51.20       62.52      1.59 o 
   3  -6   4       14.32       11.17      1.13 o 
   4  -6   4       17.98       16.74      2.71 o 
   5  -6   4       22.69       24.00      2.08 o 
   6  -6   4        4.24        2.57      1.63 o 
  -6  -5   4        4.85        2.81      1.97 o 
  -5  -5   4       14.56       15.57      1.58 o 
  -4  -5   4      294.33      305.77      4.79 o 
  -3  -5   4        0.67        0.89      0.81 o 
  -2  -5   4      118.36      109.59      1.99 o 
  -1  -5   4      240.46      224.08      3.75 o 
   0  -5   4      960.82     1065.59     12.56 o 
   1  -5   4      504.45      521.43      6.51 o 
   2  -5   4      192.43      203.40      3.62 o 
   3  -5   4      339.63      349.56      6.25 o 
   4  -5   4        0.79        1.34      1.09 o 
   5  -5   4       81.49       83.48      8.91 o 
   6  -5   4       26.05       20.74      2.30 o 
  -6  -4   4       35.88       32.64      2.39 o 
  -5  -4   4      104.25       94.52      4.21 o 
  -4  -4   4       57.55       59.91      1.87 o 
  -3  -4   4      109.25      103.28      2.10 o 
  -2  -4   4      271.61      253.60      3.62 o 
  -1  -4   4      480.99      484.34      6.02 o 
   0  -4   4      528.72      538.12      6.60 o 
   1  -4   4      820.26      870.31     10.36 o 
   2  -4   4      613.63      630.23     15.72 o 
   3  -4   4        4.59        4.85      0.95 o 
   4  -4   4        1.15        0.20      1.03 o 
   5  -4   4      159.97      180.09      8.30 o 
   6  -4   4        0.00       -0.18      1.49 o 
  -7  -3   4        0.01        1.38      2.34 o 
  -6  -3   4        7.93        9.74      1.88 o 
  -5  -3   4       19.38       24.39      1.37 o 
  -4  -3   4      101.78      101.31      2.20 o 
  -3  -3   4       63.35       48.93      1.39 o 
  -2  -3   4       31.87       32.40      0.96 o 
  -1  -3   4     1104.16     1142.59     19.38 o 
   0  -3   4      338.70      367.36      4.63 o 
   1  -3   4       75.52       69.70      1.34 o 
   2  -3   4      206.08      247.37      3.68 o 
   3  -3   4        0.08        0.42      0.84 o 
   4  -3   4      191.75      201.41     12.73 o 
   5  -3   4        1.90        0.61      1.24 o 
   6  -3   4        4.94        2.19      1.48 o 
  -7  -2   4        1.37        0.52      2.27 o 
  -6  -2   4        2.76        2.94      1.67 o 
  -5  -2   4       78.19       72.61      2.18 o 
  -4  -2   4       17.30       14.18      1.00 o 
  -3  -2   4      152.57      195.70      3.05 o 
  -2  -2   4      743.19      812.36     11.06 o 
  -1  -2   4      313.10      303.39      3.88 o 
   0  -2   4      116.48      103.20      1.87 o 
   1  -2   4       13.49       12.84      0.66 o 
   2  -2   4       51.63       47.08      1.53 o 
   3  -2   4       20.40       14.01      1.04 o 
   4  -2   4        1.93        2.14      1.21 o 
   5  -2   4        5.29        4.34      1.52 o 
   6  -2   4       45.14       52.52      2.99 o 
  -7  -1   4        0.10        0.28      2.39 o 
  -6  -1   4       30.32       28.08      2.22 o 
  -5  -1   4       79.70       91.23      2.25 o 
  -4  -1   4       14.64       20.41      1.09 o 
  -3  -1   4      183.55      236.33      4.35 o 
  -2  -1   4     1178.03     1322.46     15.47 o 
  -1  -1   4      495.78      513.23      6.22 o 
   0  -1   4     7804.66     6982.69    133.64 o 
   1  -1   4       88.99       91.63      1.60 o 
   2  -1   4       10.26       17.17      0.95 o 
   3  -1   4        0.16        0.11      0.86 o 
   4  -1   4       71.19       66.08      3.26 o 
   5  -1   4        0.10        0.29      1.31 o 
   6  -1   4        2.20        1.90      2.01 o 
  -7   0   4        8.13        3.83      3.02 o 
  -6   0   4        0.14       -1.11      1.53 o 
  -5   0   4        0.00       -0.07      1.18 o 
  -4   0   4       56.22       55.53      1.52 o 
  -3   0   4      124.90      143.49      2.30 o 
  -2   0   4       30.42       30.30      1.18 o 
  -1   0   4      214.89      208.98      3.61 o 
   0   0   4     1478.60     1511.51     18.99 o 
   1   0   4        2.98        2.50      0.78 o 
   2   0   4      695.48      800.20     10.77 o 
   3   0   4        0.10        0.98      0.83 o 
   4   0   4       62.46       71.66      2.97 o 
   5   0   4        1.13        0.69      1.61 o 
   6   0   4       27.92       31.46      2.81 o 
  -7   1   4       26.71       23.35     14.93 o 
  -6   1   4        1.10        1.66      1.91 o 
  -5   1   4       11.05       11.09      1.42 o 
  -4   1   4       51.22       52.96      1.49 o 
  -3   1   4      175.12      168.93      4.23 o 
  -2   1   4      178.26      182.37      3.55 o 
  -1   1   4     1254.06     1284.44     14.97 o 
   0   1   4      552.84      559.59      8.86 o 
   1   1   4      229.88      204.95      2.99 o 
   2   1   4      122.18      123.13      4.21 o 
   3   1   4       27.20       33.35      1.47 o 
   4   1   4       30.32       29.04      2.12 o 
   5   1   4       57.58       67.92      3.23 o 
   6   1   4        2.36        1.91      1.95 o 
  -7   2   4        0.87       -0.20      2.31 o 
  -6   2   4        7.02        5.16      4.56 o 
  -5   2   4       66.51       66.95      2.73 o 
  -4   2   4        6.29        5.95      1.07 o 
  -3   2   4        0.70        2.75      0.87 o 
  -2   2   4       52.98       58.96      1.24 o 
  -1   2   4      187.28      174.49      2.56 o 
   0   2   4     1129.44     1171.63     13.81 o 
   1   2   4      676.37      724.48      9.86 o 
   2   2   4      314.00      272.45      4.49 o 
   3   2   4        1.47        0.47      0.89 o 
   4   2   4       73.64       68.89      2.99 o 
   5   2   4       29.15       33.97      2.50 o 
  -7   3   4        5.57        2.24      2.60 o 
  -5   3   4      189.15      193.99      4.90 o 
  -4   3   4        0.39        0.94      1.08 o 
  -3   3   4       36.47       33.73      1.16 o 
  -2   3   4       32.55       33.17      1.53 o 
  -1   3   4      647.84      671.20      9.03 o 
   0   3   4      626.33      685.00      9.35 o 
   1   3   4      109.41      105.97      2.75 o 
   2   3   4       49.31       53.13      1.70 o 
   3   3   4       43.52       41.80      2.63 o 
   4   3   4       25.08       27.06      1.82 o 
   5   3   4        4.80        5.87      1.77 o 
  -7   4   4        5.52        2.71      2.77 o 
  -6   4   4       31.96       18.67     13.90 o 
  -5   4   4       23.99       29.95      2.26 o 
  -4   4   4      383.35      386.75     21.92 o 
  -3   4   4       16.51       16.15      0.97 o 
  -2   4   4       11.36        7.02      1.21 o 
  -1   4   4       11.78       13.38      2.45 o 
   0   4   4      279.78      270.58      4.37 o 
   1   4   4       12.45       14.62      1.08 o 
   2   4   4      129.68      131.57      2.92 o 
   3   4   4      124.45      120.77      3.01 o 
   4   4   4       11.78       12.61      2.49 o 
   5   4   4        2.42        4.95      3.41 o 
  -7   5   4        1.10        0.22      2.62 o 
  -6   5   4       20.31       17.61     11.27 o 
  -5   5   4        0.48       -0.93      1.29 o 
  -4   5   4      138.85      141.10      3.94 o 
  -3   5   4       81.72       79.19      1.93 o 
  -2   5   4      148.49      163.11      2.99 o 
  -1   5   4       94.41       98.64      2.78 o 
   0   5   4      138.75      133.36      2.72 o 
   1   5   4       25.16       28.65      1.37 o 
   2   5   4       30.96       30.03      1.51 o 
   3   5   4       79.88       75.13      2.47 o 
   4   5   4      173.22      189.55      4.44 o 
   5   5   4        3.08        4.33      1.97 o 
  -7   6   4        0.15       -0.12      2.63 o 
  -6   6   4        2.92        1.96      2.11 o 
  -5   6   4        1.46        0.21      1.41 o 
  -4   6   4        5.91        2.88      1.69 o 
  -3   6   4       77.81       87.34      2.17 o 
  -2   6   4      151.14      140.19      2.80 o 
  -1   6   4       26.49       32.11      1.39 o 
   0   6   4       74.35       73.57      2.55 o 
   1   6   4      347.97      337.85      5.63 o 
   2   6   4      241.25      238.84      4.61 o 
   3   6   4       23.95       24.47      1.76 o 
   4   6   4        5.72        7.80      1.74 o 
  -6   7   4        0.30        0.07      2.22 o 
  -5   7   4       26.84       25.54      2.31 o 
  -4   7   4       26.15       30.18      2.08 o 
  -3   7   4       28.08       32.02      2.30 o 
  -2   7   4       57.81       58.82      1.81 o 
  -1   7   4       37.01       36.39      1.52 o 
   0   7   4      216.64      209.09      4.05 o 
   1   7   4      237.85      237.97      4.53 o 
   2   7   4        3.27        4.08      1.30 o 
   3   7   4        4.85        7.98      1.60 o 
   4   7   4       49.37       50.89      2.74 o 
  -6   8   4        1.21        1.02      2.35 o 
  -5   8   4        3.57        1.68      1.96 o 
  -4   8   4       18.40       10.92      3.96 o 
  -3   8   4       17.27       16.37      1.38 o 
  -2   8   4       15.30       10.69      2.31 o 
  -1   8   4      337.99      335.62      5.64 o 
   0   8   4       99.73       93.16      2.60 o 
   1   8   4       70.53       69.56      2.41 o 
   2   8   4      151.37      161.66      3.89 o 
   3   8   4       44.07       47.01      2.41 o 
  -6   9   4        0.06       -2.33      2.44 o 
  -5   9   4       11.91       10.38      7.46 o 
  -4   9   4       27.07       26.51      2.54 o 
  -3   9   4        1.34        1.04      1.24 o 
  -2   9   4       25.71       25.55      2.01 o 
  -1   9   4        1.51        1.16      1.14 o 
   0   9   4       58.55       60.42      2.25 o 
   1   9   4        8.85        9.93      1.52 o 
   2   9   4        5.85       10.50      1.75 o 
   3   9   4      147.73      154.66      6.67 o 
  -5  10   4        1.66        1.85      2.44 o 
  -4  10   4        6.84        3.86      1.82 o 
  -3  10   4        7.44        4.38      2.04 o 
  -2  10   4      162.74      149.69      3.50 o 
  -1  10   4      106.97      109.33      3.10 o 
   0  10   4      336.68      349.80      8.92 o 
   1  10   4       15.12       18.10      1.89 o 
   2  10   4        0.05       -1.68      1.72 o 
  -5  11   4        2.36        2.96      2.86 o 
  -4  11   4        5.45        5.60      2.66 o 
  -3  11   4       19.99       20.09      2.53 o 
  -2  11   4        1.83        3.70      1.50 o 
  -1  11   4        2.96        3.95      1.58 o 
   0  11   4        6.94        6.33      1.61 o 
   1  11   4        1.45        1.68      2.36 o 
  -4  12   4        0.43        1.91      2.65 o 
  -3  12   4        2.76        1.20      2.27 o 
  -2  12   4        4.58        4.53      1.86 o 
  -1  12   4       14.01       14.89      2.04 o 
   0  12   4       22.26       32.98      4.62 o 
  -1 -15   5       71.80       74.69      3.86 o 
   0 -15   5        5.69        8.74      2.05 o 
   1 -15   5        0.02        1.02      1.89 o 
   2 -15   5       22.85       30.81      3.19 o 
   3 -15   5        5.04        3.18      2.65 o 
  -2 -14   5       16.55       13.41      2.51 o 
  -1 -14   5       10.71       12.60      2.24 o 
   0 -14   5       53.86       55.59      2.74 o 
   1 -14   5        9.43       11.45      1.97 o 
   2 -14   5        0.00        0.92      4.06 o 
   3 -14   5       13.67       19.20      2.83 o 
   4 -14   5        0.38       -0.75      3.20 o 
  -3 -13   5       49.67       52.85      3.34 o 
  -2 -13   5       59.03       58.21      3.17 o 
  -1 -13   5        0.08       -0.22      1.55 o 
   0 -13   5        4.93        6.38      1.62 o 
   1 -13   5       20.32       19.56      1.93 o 
   2 -13   5       97.16       98.45      8.67 o 
   3 -13   5        0.49        0.91      2.11 o 
   4 -13   5        0.39       -0.87      2.58 o 
  -3 -12   5       12.88       13.71      2.24 o 
  -2 -12   5       47.41       38.37      3.03 o 
  -1 -12   5       99.05       97.65      4.65 o 
   0 -12   5        0.13       -0.76      1.29 o 
   1 -12   5       40.82       46.09      2.51 o 
   2 -12   5       24.14       21.10      2.00 o 
   3 -12   5        8.97        9.29      2.29 o 
   4 -12   5        6.95        7.36      1.91 o 
   5 -12   5       15.68       12.39      4.88 o 
  -4 -11   5       86.70       99.17      4.01 o 
  -3 -11   5       16.79       10.81      2.53 o 
  -2 -11   5      220.52      197.85      5.12 o 
  -1 -11   5       51.23       46.05      2.18 o 
   0 -11   5        0.13       -0.39      1.11 o 
   1 -11   5      161.94      146.69      3.48 o 
   2 -11   5      753.33      763.35     14.11 o 
   3 -11   5       37.63       37.52      2.15 o 
   4 -11   5       11.66        8.99      3.12 o 
   5 -11   5       18.34       13.22      4.83 o 
  -5 -10   5        8.98       12.10      2.83 o 
  -4 -10   5        0.32        0.40      1.73 o 
  -3 -10   5       53.48       52.63      2.45 o 
  -2 -10   5       96.27       94.13      3.85 o 
  -1 -10   5       93.71       92.92      2.66 o 
   0 -10   5      174.23      155.41      6.01 o 
   1 -10   5      170.38      165.08      5.13 o 
   2 -10   5      125.84      120.43      3.26 o 
   3 -10   5       64.29       63.96      2.71 o 
   4 -10   5      132.92      138.94      4.28 o 
   5 -10   5        5.36        4.36      1.73 o 
   6 -10   5        3.12        2.35      2.46 o 
  -5  -9   5       47.89       53.53      3.29 o 
  -4  -9   5        0.02       -0.80      1.58 o 
  -3  -9   5       75.38       72.99      2.57 o 
  -2  -9   5        0.24        0.11      1.06 o 
  -1  -9   5      147.48      135.27      3.10 o 
   0  -9   5      232.69      244.78      4.53 o 
   1  -9   5       24.04       25.65      1.23 o 
   2  -9   5      201.19      206.49      3.49 o 
   3  -9   5      247.10      247.99      5.75 o 
   4  -9   5       33.23       33.88      2.40 o 
   5  -9   5        0.27        0.16      1.55 o 
   6  -9   5        1.09        0.85      1.84 o 
  -5  -8   5        0.00       -0.71      2.01 o 
  -4  -8   5       66.18       68.22      2.65 o 
  -3  -8   5      110.64      102.39      2.87 o 
  -2  -8   5       21.16       20.04      1.41 o 
  -1  -8   5      211.24      212.63      4.02 o 
   0  -8   5       28.36       21.74      1.95 o 
   1  -8   5      129.09      114.01      2.18 o 
   2  -8   5       61.28       58.98      1.68 o 
   3  -8   5        0.16        0.71      1.06 o 
   4  -8   5        3.17        6.40      3.35 o 
   5  -8   5       13.23       12.42      3.82 o 
   6  -8   5        4.11        3.91      1.83 o 
  -6  -7   5        5.00       11.85      4.26 o 
  -5  -7   5        0.32        1.62      1.77 o 
  -4  -7   5      239.21      227.05      7.98 o 
  -3  -7   5        1.70        1.06      1.20 o 
  -2  -7   5       84.71       82.05      2.71 o 
  -1  -7   5        0.24        0.75      0.73 o 
   0  -7   5      263.08      245.21      4.25 o 
   1  -7   5        0.73        1.56      0.68 o 
   2  -7   5      180.47      180.40      3.19 o 
   3  -7   5       38.73       40.25      1.81 o 
   4  -7   5       25.64       25.63      2.18 o 
   5  -7   5        5.45        4.85      1.53 o 
   6  -7   5       42.37       46.81      6.78 o 
  -6  -6   5        1.18        3.28      2.77 o 
  -5  -6   5        0.33        0.04      1.74 o 
  -4  -6   5       66.24       64.26      2.05 o 
  -3  -6   5      241.90      235.23      3.75 o 
  -2  -6   5      211.51      191.04      3.00 o 
  -1  -6   5       17.82       21.73      1.18 o 
   0  -6   5      859.87      914.64     10.98 o 
   1  -6   5      281.23      278.99      3.91 o 
   2  -6   5        1.90        2.11      0.72 o 
   3  -6   5       76.16       69.35      3.29 o 
   4  -6   5       36.56       35.31      1.88 o 
   5  -6   5        0.43        0.80      1.34 o 
   6  -6   5       14.76       12.04      4.31 o 
  -6  -5   5        0.47        0.94      2.27 o 
  -5  -5   5        6.62        8.12      1.64 o 
  -4  -5   5      257.80      258.65      4.89 o 
  -3  -5   5       17.71       15.00      1.06 o 
  -2  -5   5        9.73        8.33      0.78 o 
  -1  -5   5      419.69      436.96      6.52 o 
   0  -5   5       92.21       88.21      4.65 o 
   1  -5   5      531.79      541.13      6.85 o 
   2  -5   5     1226.43     1323.31     15.70 o 
   3  -5   5      485.60      527.95      8.85 o 
   4  -5   5       46.28       43.85      2.26 o 
   5  -5   5        0.85        0.40      1.27 o 
   6  -5   5       44.00       39.89      3.63 o 
  -6  -4   5        5.94        6.51      1.88 o 
  -5  -4   5       75.32       82.44      3.13 o 
  -4  -4   5      202.86      204.64      4.07 o 
  -3  -4   5      110.88      118.05      2.27 o 
  -2  -4   5      148.37      141.64      2.34 o 
  -1  -4   5      426.87      430.01      6.46 o 
   0  -4   5        5.46        7.45      0.67 o 
   1  -4   5       66.19       63.40      1.86 o 
   2  -4   5      120.07      126.02      2.30 o 
   3  -4   5       16.53       16.49      1.94 o 
   4  -4   5      239.58      240.90      6.33 o 
   5  -4   5        0.01        0.26      1.29 o 
   6  -4   5       15.09       10.86      4.03 o 
  -7  -3   5        0.17       -0.10      3.49 o 
  -6  -3   5        1.77        0.73      1.60 o 
  -5  -3   5       64.59       60.37      3.97 o 
  -4  -3   5        6.08        5.93      0.94 o 
  -3  -3   5        7.58        7.87      0.86 o 
  -2  -3   5        4.47        2.74      0.54 o 
  -1  -3   5      229.37      216.15      3.00 o 
   0  -3   5      207.04      213.90      2.99 o 
   1  -3   5     1962.23     2032.55     23.46 o 
   2  -3   5      533.76      564.71      7.80 o 
   3  -3   5      109.41      105.15      3.56 o 
   4  -3   5      214.01      223.54      5.49 o 
   5  -3   5       37.78       39.85      2.42 o 
   6  -3   5        1.02        0.02      1.65 o 
  -7  -2   5        0.32       -1.36      3.38 o 
  -6  -2   5        0.66       -0.26      1.64 o 
  -5  -2   5      159.59      159.52      5.35 o 
  -4  -2   5       43.63       47.34      1.81 o 
  -3  -2   5       95.77       99.30      1.89 o 
  -2  -2   5      207.00      215.38      3.48 o 
  -1  -2   5      303.37      310.25      6.50 o 
   0  -2   5        0.10       -0.14      0.59 o 
   1  -2   5     1968.65     2120.91     24.53 o 
   2  -2   5       21.96       16.18      1.56 o 
   3  -2   5      351.00      351.27      5.45 o 
   4  -2   5       22.54       26.96      2.01 o 
   5  -2   5       34.47       33.27      2.51 o 
   6  -2   5        0.47        2.45      2.25 o 
  -7  -1   5        3.70        3.83      2.51 o 
  -6  -1   5       32.13       25.01      2.05 o 
  -5  -1   5       30.61       26.81      2.53 o 
  -4  -1   5        0.01        0.75      0.84 o 
  -3  -1   5       40.44       42.83      1.28 o 
  -2  -1   5      199.91      200.08      2.83 o 
  -1  -1   5      311.81      312.29      4.07 o 
   0  -1   5     4008.51     3996.92     66.39 o 
   1  -1   5       43.56       47.14      1.18 o 
   2  -1   5      534.49      558.11      7.86 o 
   3  -1   5      113.94      110.97      2.56 o 
   4  -1   5        1.53        2.09      1.20 o 
   5  -1   5       14.28       18.52      3.18 o 
   6  -1   5       47.52       48.73      4.72 o 
  -7   0   5        2.13        2.17      2.65 o 
  -6   0   5        0.41       -0.21      1.55 o 
  -5   0   5       17.46       11.45      1.49 o 
  -4   0   5        4.74        3.93      1.03 o 
  -3   0   5       77.45       93.51      2.41 o 
  -2   0   5      256.90      243.18      4.25 o 
  -1   0   5      169.19      188.05      2.70 o 
   0   0   5       13.79       18.96      1.52 o 
   1   0   5      787.46      859.63     17.98 o 
   2   0   5      140.63      152.03      2.92 o 
   3   0   5       57.08       58.06      1.93 o 
   4   0   5      120.58      126.76      4.11 o 
   5   0   5        0.35       -0.68      1.97 o 
   6   0   5        1.92        2.37      2.14 o 
  -7   1   5        1.55       -0.59      2.42 o 
  -6   1   5        4.44        4.84      1.65 o 
  -5   1   5        1.06        3.35      1.25 o 
  -4   1   5       20.41       27.62      1.60 o 
  -3   1   5      175.68      171.69      3.55 o 
  -2   1   5      339.71      364.39      5.98 o 
  -1   1   5     1102.17     1168.46     13.79 o 
   0   1   5      116.86      117.81      2.08 o 
   1   1   5       85.79       71.85      1.52 o 
   2   1   5      119.62      106.93      4.42 o 
   3   1   5        9.22        7.00      1.19 o 
   4   1   5      108.18      103.84      3.67 o 
   5   1   5        5.27        5.24      1.74 o 
  -7   2   5        0.04       -0.20      2.49 o 
  -6   2   5       29.65       30.41      2.52 o 
  -5   2   5      104.29      110.74      3.60 o 
  -4   2   5       61.74       60.75      2.18 o 
  -3   2   5        4.26        4.79      0.96 o 
  -2   2   5       24.71       24.85      0.86 o 
  -1   2   5      666.21      699.88      8.60 o 
   0   2   5      184.61      223.45      3.27 o 
   1   2   5        1.38        1.18      0.88 o 
   2   2   5       35.02       27.98      1.33 o 
   3   2   5        2.38        2.58      0.96 o 
   4   2   5       81.56       80.80      2.73 o 
   5   2   5        3.24        4.29      1.78 o 
  -7   3   5        5.28        6.04      6.48 o 
  -6   3   5        1.22        0.31      2.07 o 
  -5   3   5       11.49        8.32      3.08 o 
  -4   3   5        1.39        1.23      1.21 o 
  -3   3   5        7.64        5.92      1.03 o 
  -2   3   5      128.80      120.64      2.12 o 
  -1   3   5     1215.18     1261.49     15.00 o 
   0   3   5      206.79      207.81      3.58 o 
   1   3   5        2.99        0.51      0.85 o 
   2   3   5       36.64       37.55      1.55 o 
   3   3   5        6.58        6.61      1.21 o 
   4   3   5       43.66       40.12      2.12 o 
   5   3   5       78.10       79.93      3.69 o 
  -7   4   5        1.13        1.49      2.77 o 
  -6   4   5       10.27        5.20      4.92 o 
  -5   4   5      159.06      171.42      9.31 o 
  -4   4   5      219.24      223.21     13.38 o 
  -3   4   5      134.36      140.70      2.94 o 
  -2   4   5       20.47       26.48      1.14 o 
  -1   4   5      199.56      241.22      5.16 o 
   0   4   5       54.29       44.31      1.48 o 
   1   4   5        3.00        4.33      0.82 o 
   2   4   5      259.42      242.74      7.01 o 
   3   4   5       35.11       38.53      1.89 o 
   4   4   5        3.71        1.12      1.37 o 
   5   4   5        1.74        1.53      1.80 o 
  -7   5   5        0.01        1.06      2.74 o 
  -6   5   5        0.24       -0.86      2.03 o 
  -5   5   5       28.66       30.84      2.24 o 
  -4   5   5        2.68        1.79      1.26 o 
  -3   5   5      271.95      279.66      8.60 o 
  -2   5   5       11.97       11.34      1.99 o 
  -1   5   5       28.91       28.80      2.20 o 
   0   5   5       20.77       19.40      1.17 o 
   1   5   5        1.90        2.59      0.95 o 
   2   5   5       14.56       13.05      1.29 o 
   3   5   5        8.75       10.92      1.80 o 
   4   5   5       38.08       44.18      2.38 o 
  -6   6   5        0.00       -1.99      2.06 o 
  -5   6   5        2.35        2.69      1.38 o 
  -4   6   5        2.66        1.66      1.15 o 
  -3   6   5       41.01       36.61      2.03 o 
  -2   6   5       94.32       96.31      2.31 o 
  -1   6   5       28.57       27.11      6.80 o 
   0   6   5        5.84        5.99      0.98 o 
   1   6   5       22.11       20.66      1.43 o 
   2   6   5       63.70       58.74      2.22 o 
   3   6   5       19.04       18.94      1.77 o 
   4   6   5        0.03       -2.41      1.61 o 
  -6   7   5        2.77        2.27      3.68 o 
  -5   7   5        0.92        1.80      1.57 o 
  -4   7   5       31.07       30.80      2.20 o 
  -3   7   5       49.11       56.98      3.41 o 
  -2   7   5       46.36       46.78      1.74 o 
  -1   7   5       86.69       82.02      3.82 o 
   0   7   5        6.57        6.86      1.19 o 
   1   7   5       65.72       64.54      2.24 o 
   2   7   5       63.25       65.39      2.48 o 
   3   7   5        4.98        3.74      1.47 o 
  -6   8   5        4.13        3.54      2.67 o 
  -5   8   5        3.24        2.22      1.73 o 
  -4   8   5        0.02        0.59      1.45 o 
  -3   8   5        6.90        4.05      1.99 o 
  -2   8   5        1.89        0.39      1.06 o 
  -1   8   5      337.61      335.55      5.76 o 
   0   8   5       89.47       84.56      2.57 o 
   1   8   5        1.90        3.31      1.28 o 
   2   8   5        0.29       -0.46      1.41 o 
   3   8   5       48.16       49.56      4.22 o 
  -5   9   5        0.32        0.13      1.89 o 
  -4   9   5       51.42       55.23      3.40 o 
  -3   9   5       83.86       79.71      3.37 o 
  -2   9   5        5.67        8.33      1.34 o 
  -1   9   5        0.00       -1.49      1.16 o 
   0   9   5       12.39       14.30      1.60 o 
   1   9   5       27.79       29.54      1.97 o 
   2   9   5       46.00       50.35      2.58 o 
  -5  10   5        0.00       -1.25      2.41 o 
  -4  10   5       46.65       39.15      2.98 o 
  -3  10   5        9.61       12.48      2.15 o 
  -2  10   5       23.57       23.30      3.68 o 
  -1  10   5       89.95       92.78      3.86 o 
   0  10   5       25.85       34.49      2.16 o 
   1  10   5        5.54        7.48      1.84 o 
  -4  11   5        1.52        0.71      2.43 o 
  -3  11   5       30.29       31.46      2.72 o 
  -2  11   5       22.11       22.47      2.10 o 
  -1  11   5       14.83       15.13      1.92 o 
   0  11   5        0.00        1.25      1.60 o 
  -2  12   5        6.14       13.43      2.45 o 
  -1 -15   6       29.47       33.37      2.94 o 
   0 -15   6        7.51        8.38      2.02 o 
   1 -15   6       25.58       27.87      2.50 o 
   2 -15   6        0.10       -0.24      2.31 o 
   3 -15   6        6.59        4.50      2.62 o 
  -2 -14   6       11.64       14.43      2.36 o 
  -1 -14   6       13.67       15.15      2.60 o 
   0 -14   6       20.69       21.62      2.08 o 
   1 -14   6      137.36      129.86      3.85 o 
   2 -14   6       64.22       69.84      3.76 o 
   3 -14   6        0.28        1.52      2.37 o 
   4 -14   6        0.16        2.88      2.76 o 
  -3 -13   6       61.65       70.00      3.60 o 
  -2 -13   6        1.07        1.54      1.74 o 
  -1 -13   6       16.54       19.01      1.98 o 
   0 -13   6        6.09        6.90      1.65 o 
   1 -13   6      119.71      115.73      3.40 o 
   2 -13   6       20.77       26.17      2.67 o 
   3 -13   6        4.11        1.67      2.25 o 
   4 -13   6        1.86        2.28      2.82 o 
  -4 -12   6        3.02        8.29      2.43 o 
  -3 -12   6       11.90       12.27      2.00 o 
  -2 -12   6      180.61      167.00      4.57 o 
  -1 -12   6       19.23       12.99      1.67 o 
   0 -12   6        0.95        0.77      1.24 o 
   1 -12   6      113.94      112.11      3.21 o 
   2 -12   6      128.79      141.14      4.79 o 
   3 -12   6       39.78       45.24      3.12 o 
   4 -12   6        8.77        9.84      2.51 o 
   5 -12   6        1.25        0.74      1.95 o 
  -4 -11   6        1.13        0.77      1.93 o 
  -3 -11   6       37.05       37.05      2.25 o 
  -2 -11   6       59.99       54.12      2.36 o 
  -1 -11   6       17.59       12.70      1.53 o 
   0 -11   6      857.84      846.75     12.61 o 
   1 -11   6      210.93      213.44      4.43 o 
   2 -11   6      250.76      256.64      6.74 o 
   3 -11   6        0.01       -0.38      1.82 o 
   4 -11   6        0.43        0.80      1.63 o 
   5 -11   6        1.05        0.51      1.85 o 
  -5 -10   6       39.14       49.87      3.37 o 
  -4 -10   6        7.01        7.91      1.88 o 
  -3 -10   6      119.70      109.92      3.27 o 
  -2 -10   6       13.88        9.94      1.42 o 
  -1 -10   6      153.03      150.35      3.49 o 
   0 -10   6      244.11      218.53     13.25 o 
   1 -10   6      406.74      383.97      6.50 o 
   2 -10   6      318.44      333.96      5.09 o 
   3 -10   6        0.06        0.84      1.22 o 
   4 -10   6       41.95       40.75      2.55 o 
   5 -10   6        0.05       -0.15      1.65 o 
  -5  -9   6        0.08        0.61      2.11 o 
  -4  -9   6      120.97      119.80      3.54 o 
  -3  -9   6        4.14        4.29      1.30 o 
  -2  -9   6      129.44      129.72      3.17 o 
  -1  -9   6       44.84       35.29      1.68 o 
   0  -9   6       16.87       16.85      1.40 o 
   1  -9   6      451.96      459.80      6.24 o 
   2  -9   6        1.74        0.83      0.98 o 
   3  -9   6       68.24       65.06      2.59 o 
   4  -9   6       24.55       25.76      2.22 o 
   5  -9   6        0.41       -0.90      1.55 o 
   6  -9   6        3.49        2.85      1.96 o 
  -5  -8   6        1.14        1.27      1.96 o 
  -4  -8   6        2.44        2.41      1.48 o 
  -3  -8   6      227.96      235.75      4.73 o 
  -2  -8   6      101.08      102.31      2.67 o 
  -1  -8   6      619.14      650.25      9.68 o 
   0  -8   6      979.42     1029.77     14.47 o 
   1  -8   6       58.13       50.68      1.84 o 
   2  -8   6      238.14      232.05      4.58 o 
   3  -8   6        2.19        0.96      1.09 o 
   4  -8   6        0.32        0.06      1.21 o 
   5  -8   6       35.05       34.39      6.14 o 
   6  -8   6        0.33        0.63      1.77 o 
  -6  -7   6        2.10        2.08      2.86 o 
  -5  -7   6        5.75        4.26      1.96 o 
  -4  -7   6      156.86      161.95      3.82 o 
  -3  -7   6      286.32      281.66      5.18 o 
  -2  -7   6       91.90       82.79      2.27 o 
  -1  -7   6      867.97      909.53     12.81 o 
   0  -7   6       12.54       13.47      0.84 o 
   1  -7   6      133.03      129.92      2.41 o 
   2  -7   6      170.52      170.54      2.89 o 
   3  -7   6        6.30        7.38      1.15 o 
   4  -7   6       10.10       11.77      2.37 o 
   5  -7   6        7.14        8.17      2.16 o 
   6  -7   6        2.22        4.76      2.15 o 
  -6  -6   6       10.12       11.47      3.80 o 
  -5  -6   6       21.39       17.78      2.50 o 
  -4  -6   6        5.41        4.90      1.42 o 
  -3  -6   6      100.23       95.11      2.12 o 
  -2  -6   6        3.86        1.49      0.79 o 
  -1  -6   6      740.56      759.61     10.81 o 
   0  -6   6       80.80       96.15      1.80 o 
   1  -6   6      129.94      125.06      2.25 o 
   2  -6   6       32.16       37.09      1.49 o 
   3  -6   6        0.17        0.29      0.93 o 
   4  -6   6        0.36        0.56      1.07 o 
   5  -6   6       16.49       21.73      2.08 o 
   6  -6   6       37.79       38.80      2.90 o 
  -6  -5   6        4.57        5.69      2.65 o 
  -5  -5   6       88.55       88.98      3.74 o 
  -4  -5   6      262.46      256.49      6.51 o 
  -3  -5   6        3.30        4.04      0.99 o 
  -2  -5   6      176.52      169.75      2.75 o 
  -1  -5   6        0.11       -0.71      0.56 o 
   0  -5   6     1521.68     1607.77     18.82 o 
   1  -5   6        7.00        7.84      0.77 o 
   2  -5   6       71.50       79.62      1.77 o 
   3  -5   6       37.03       32.94      2.05 o 
   4  -5   6      101.51      104.40      3.51 o 
   5  -5   6       16.52       15.06      3.25 o 
   6  -5   6        0.10       -0.69      1.63 o 
  -6  -4   6       24.93       24.64      2.37 o 
  -5  -4   6       56.12       60.26      3.17 o 
  -4  -4   6        0.50        0.72      0.92 o 
  -3  -4   6      250.72      242.28      3.70 o 
  -2  -4   6       11.11        8.70      0.73 o 
  -1  -4   6      420.92      408.64      5.29 o 
   0  -4   6      680.84      757.82      9.24 o 
   1  -4   6     2870.65     2888.00     33.22 o 
   2  -4   6       51.16       47.52      1.45 o 
   3  -4   6       12.71       10.60      4.51 o 
   5  -4   6        8.76        8.74      4.03 o 
   6  -4   6       52.72       58.78      3.61 o 
  -7  -3   6        0.00        0.07      3.16 o 
  -6  -3   6        9.82        7.30      1.89 o 
  -5  -3   6       32.34       34.63      2.05 o 
  -4  -3   6       44.02       48.05      1.79 o 
  -3  -3   6        0.00        0.17      0.66 o 
  -2  -3   6       12.78        9.24      0.69 o 
  -1  -3   6     1291.82     1375.10     16.14 o 
   0  -3   6      317.15      340.52      5.18 o 
   1  -3   6      116.14      111.33      2.23 o 
   2  -3   6       81.23       80.25      1.96 o 
   3  -3   6      128.89      115.71      3.56 o 
   4  -3   6       15.49       14.70      1.83 o 
   5  -3   6       67.47       65.96      4.20 o 
   6  -3   6        8.06       10.12      2.38 o 
  -7  -2   6       26.59       32.04      3.87 o 
  -6  -2   6       57.49       50.78      2.66 o 
  -5  -2   6        0.53        0.11      1.27 o 
  -4  -2   6       21.17       24.08      1.54 o 
  -3  -2   6      231.46      288.45      5.89 o 
  -2  -2   6      326.48      315.85      5.32 o 
  -1  -2   6        2.95        2.01      0.58 o 
   0  -2   6      231.94      237.74      3.38 o 
   1  -2   6       13.66       11.24      0.80 o 
   2  -2   6      390.50      393.08      5.87 o 
   3  -2   6       42.22       41.40      1.72 o 
   4  -2   6        8.41        4.93      2.18 o 
   5  -2   6       54.70       54.06      6.11 o 
   6  -2   6        8.70        7.93      2.47 o 
  -7  -1   6        4.39        4.66      3.18 o 
  -6  -1   6       54.75       58.84      2.76 o 
  -5  -1   6        2.89        2.65      1.38 o 
  -4  -1   6        8.29        7.68      1.15 o 
  -3  -1   6        5.92        2.44      0.86 o 
  -2  -1   6     1564.54     1712.83     19.97 o 
  -1  -1   6      108.42      105.69      1.84 o 
   0  -1   6      415.75      421.29      5.47 o 
   1  -1   6     1391.70     1421.88     20.51 o 
   2  -1   6      460.84      460.17      6.53 o 
   3  -1   6       52.69       50.78      4.44 o 
   4  -1   6        8.56        9.48      1.65 o 
   5  -1   6        0.60        1.98      1.76 o 
   6  -1   6        4.14        3.83      2.21 o 
  -7   0   6        0.31        0.64      2.67 o 
  -6   0   6       19.38       21.99      2.07 o 
  -5   0   6       66.68       68.04      2.54 o 
  -4   0   6        9.91       10.95      1.24 o 
  -3   0   6        0.16        0.10      0.82 o 
  -2   0   6      169.68      178.43      3.51 o 
  -1   0   6      242.68      253.59      3.57 o 
   0   0   6       15.17       13.36      0.84 o 
   1   0   6      219.76      226.41      3.38 o 
   2   0   6        2.54        4.62      1.59 o 
   3   0   6       85.36       88.20      4.90 o 
   4   0   6        5.06        5.23      2.41 o 
   5   0   6        4.41        6.12      2.07 o 
  -7   1   6        2.88        0.68      2.60 o 
  -6   1   6       12.49       10.50      2.03 o 
  -5   1   6        1.35        2.01      1.34 o 
  -4   1   6       52.60       53.59      2.07 o 
  -3   1   6       25.70       26.69      1.41 o 
  -2   1   6        0.93        1.25      0.77 o 
  -1   1   6       43.07       47.97      1.22 o 
   0   1   6        1.10        1.52      1.13 o 
   1   1   6        0.32        0.78      0.70 o 
   2   1   6      100.33       95.64      3.05 o 
   3   1   6       70.00       70.09      2.27 o 
   4   1   6       55.36       59.29      2.93 o 
   5   1   6        2.39        2.77      1.79 o 
  -7   2   6        1.67        1.21      2.71 o 
  -6   2   6       13.51       11.56      4.35 o 
  -5   2   6       17.09       16.21      1.76 o 
  -4   2   6      228.59      232.61      7.00 o 
  -3   2   6       14.93       12.95      1.20 o 
  -2   2   6        0.03        0.30      0.65 o 
  -1   2   6      300.21      299.14      4.22 o 
   0   2   6       18.70       22.17      1.01 o 
   1   2   6      566.20      557.66      8.08 o 
   2   2   6        5.08        7.74      1.09 o 
   3   2   6       41.30       38.44      3.33 o 
   4   2   6       55.36       54.07      2.84 o 
   5   2   6       19.25       20.11      2.38 o 
  -7   3   6       49.68       60.88      5.70 o 
  -6   3   6        4.80        3.56      1.82 o 
  -5   3   6        2.62        1.54      1.53 o 
  -4   3   6       88.69       80.52      2.93 o 
  -3   3   6       58.54       54.96      1.99 o 
  -2   3   6      389.13      377.73      5.16 o 
  -1   3   6       57.04       49.80      1.40 o 
   0   3   6       37.60       31.54      1.65 o 
   1   3   6      123.30      120.87      2.72 o 
   2   3   6       45.26       51.19      1.89 o 
   3   3   6       39.80       38.95      1.95 o 
   4   3   6        1.99        2.08      1.50 o 
   5   3   6       45.43       39.34      2.94 o 
  -7   4   6       13.91       15.94      9.57 o 
  -6   4   6        4.97        4.93      1.91 o 
  -5   4   6      112.03      108.00      3.81 o 
  -4   4   6       53.33       60.02      2.99 o 
  -3   4   6      325.84      316.82      9.80 o 
  -2   4   6       78.70       87.84      2.09 o 
  -1   4   6        0.33        0.76      0.78 o 
   0   4   6      133.35      124.84      2.71 o 
   1   4   6       20.55       20.70      1.31 o 
   2   4   6       60.12       58.21      2.12 o 
   3   4   6        0.00       -0.81      1.19 o 
   4   4   6        1.05        0.53      1.45 o 
  -5   5   6        0.01       -0.98      1.33 o 
  -4   5   6       51.14       40.83      2.25 o 
  -3   5   6       12.52        6.09      2.52 o 
  -2   5   6        1.78        2.72      0.87 o 
  -1   5   6      138.17      128.18      3.13 o 
   0   5   6       13.42       15.30      1.20 o 
   1   5   6      133.29      130.54      3.03 o 
   2   5   6      435.92      432.05      7.14 o 
   3   5   6       99.96      106.15      3.20 o 
   4   5   6        0.90       -0.50      1.61 o 
  -6   6   6        0.73       -0.04      2.24 o 
  -5   6   6        4.15        2.72      1.53 o 
  -4   6   6       35.21       33.15      2.23 o 
  -3   6   6       17.10       15.37      4.06 o 
  -2   6   6        5.97        7.08      1.06 o 
  -1   6   6        0.05       -0.03      0.92 o 
   0   6   6       20.26       20.27      1.31 o 
   1   6   6        0.24       -1.52      1.01 o 
   2   6   6        8.92       10.17      1.54 o 
   3   6   6        2.99        3.98      1.50 o 
  -6   7   6        0.02       -0.94      2.33 o 
  -5   7   6        3.20        2.16      1.58 o 
  -4   7   6       27.13       26.19      2.16 o 
  -3   7   6        1.96        1.65      1.15 o 
  -2   7   6        1.51        1.42      1.03 o 
  -1   7   6       36.77       32.15      1.64 o 
   0   7   6        1.74       -0.65      1.17 o 
   1   7   6        2.65        1.10      1.17 o 
   2   7   6        2.30        2.80      1.44 o 
   3   7   6       15.69       15.08      2.13 o 
  -6   8   6        8.46        6.96      4.65 o 
  -5   8   6        0.12        1.74      1.77 o 
  -4   8   6       18.84       25.39      2.38 o 
  -3   8   6        1.95       -0.18      1.31 o 
  -2   8   6       21.62       23.85      1.65 o 
  -1   8   6        0.37        0.98      1.14 o 
   0   8   6       17.64       20.84      1.68 o 
   1   8   6      178.29      185.21      5.06 o 
   2   8   6       23.31       22.50      2.05 o 
  -5   9   6        2.73        1.45      1.86 o 
  -4   9   6        0.25        0.63      1.73 o 
  -3   9   6       48.64       55.93      3.08 o 
  -2   9   6        5.26        4.46      3.77 o 
  -1   9   6       30.48       26.49      1.81 o 
   0   9   6        3.49        5.35      1.50 o 
   1   9   6       24.18       24.52      2.06 o 
  -4  10   6        4.33        5.72      2.26 o 
  -3  10   6       43.92       46.81      3.12 o 
  -2  10   6        2.11        2.01      1.76 o 
  -1  10   6       41.64       44.26      2.39 o 
   0  10   6        3.36        3.37      1.72 o 
   1  10   6       19.02       21.77      2.25 o 
  -3  11   6        9.66        7.95      2.29 o 
  -2  11   6       28.02       33.43      2.80 o 
  -1  11   6        7.18        5.55      1.83 o 
  -1 -15   7       83.49       77.66      3.46 o 
   0 -15   7        5.75        6.82      2.10 o 
   1 -15   7       67.71       71.07      4.45 o 
   2 -15   7       31.41       31.21      3.09 o 
   3 -15   7        9.25        6.93      3.31 o 
  -2 -14   7       29.53       37.47      2.70 o 
  -1 -14   7        1.70        0.22      1.80 o 
   0 -14   7        2.51        2.75      1.74 o 
   1 -14   7        2.76        3.53      1.81 o 
   2 -14   7        3.01        4.06      2.19 o 
   3 -14   7        8.23        7.90      3.72 o 
   4 -14   7        1.52        1.64      2.78 o 
  -3 -13   7        3.20        4.23      2.16 o 
  -2 -13   7       10.16       11.10      1.99 o 
  -1 -13   7       67.12       69.02      2.85 o 
   0 -13   7       57.29       56.22      2.58 o 
   1 -13   7       41.41       42.50      2.50 o 
   2 -13   7        6.25        7.04      2.23 o 
   3 -13   7       23.24       23.64      2.72 o 
   4 -13   7        0.35        0.27      4.39 o 
  -4 -12   7        0.61        2.21      2.14 o 
  -3 -12   7        6.55       11.62      1.96 o 
  -2 -12   7       51.23       43.35      2.36 o 
  -1 -12   7       14.49       17.39      1.80 o 
   0 -12   7      127.56      127.65      3.47 o 
   1 -12   7        0.01        0.09      1.29 o 
   2 -12   7       26.87       30.00      2.67 o 
   3 -12   7       10.59       13.60      2.37 o 
   4 -12   7        1.12        1.37      2.33 o 
   5 -12   7       19.11       20.50      3.72 o 
  -4 -11   7        0.47       -0.31      1.80 o 
  -3 -11   7       42.07       40.30      2.35 o 
  -2 -11   7       19.98       19.14      1.69 o 
  -1 -11   7        9.16        8.06      1.50 o 
   0 -11   7      286.51      274.32      5.27 o 
   1 -11   7      285.11      293.05      5.54 o 
   2 -11   7        0.95        2.75      1.73 o 
   3 -11   7      251.32      258.98      7.17 o 
   4 -11   7        5.15        4.12      1.70 o 
   5 -11   7       37.21       45.73      3.25 o 
  -5 -10   7        2.58        2.60      2.45 o 
  -4 -10   7        1.06        0.34      1.62 o 
  -3 -10   7        5.08        2.88      1.47 o 
  -2 -10   7       41.41       36.87      1.92 o 
  -1 -10   7      158.42      149.02      3.50 o 
   0 -10   7       30.27       35.31      2.55 o 
   1 -10   7      317.54      317.27      5.65 o 
   2 -10   7       66.10       69.25      3.17 o 
   3 -10   7       12.01       11.52      1.55 o 
   4 -10   7       29.32       34.24      2.38 o 
   5 -10   7       24.54       18.34      3.49 o 
  -5  -9   7        3.61        4.19      2.22 o 
  -4  -9   7      102.45      108.88      4.79 o 
  -3  -9   7       20.18       19.55      1.66 o 
  -2  -9   7       25.41       22.63      1.54 o 
  -1  -9   7       33.02       33.45      1.65 o 
   0  -9   7      270.82      278.26      5.04 o 
   1  -9   7      366.48      364.04      6.15 o 
   2  -9   7      263.71      273.40      5.27 o 
   3  -9   7       33.95       31.76      1.88 o 
   4  -9   7        2.39        0.99      1.59 o 
   5  -9   7       35.27       32.44      5.32 o 
  -5  -8   7       10.84       14.99      3.29 o 
  -4  -8   7       13.22       12.04      1.72 o 
  -3  -8   7       22.01       21.35      1.61 o 
  -2  -8   7       82.61       79.43      2.35 o 
  -1  -8   7       43.91       43.12      2.36 o 
   0  -8   7        9.91        8.28      1.13 o 
   1  -8   7        0.72        0.62      0.98 o 
   2  -8   7      210.83      204.39      5.44 o 
   3  -8   7        5.15        4.51      1.22 o 
   4  -8   7       13.66       15.92      1.63 o 
   5  -8   7        4.83        4.58      1.64 o 
  -6  -7   7       15.77       15.11      3.30 o 
  -5  -7   7        0.15       -2.23      2.11 o 
  -4  -7   7       26.56       25.50      1.79 o 
  -3  -7   7      246.03      244.86      7.87 o 
  -2  -7   7      143.13      147.01      3.21 o 
  -1  -7   7     1000.07     1006.45     14.14 o 
   0  -7   7      699.97      775.59     11.60 o 
   1  -7   7       25.92       23.53      1.13 o 
   2  -7   7       17.05       13.32      1.35 o 
   3  -7   7       54.45       52.22      2.31 o 
   4  -7   7      193.85      198.57      5.29 o 
   5  -7   7       57.00       49.34      4.54 o 
   6  -7   7        9.26        3.99      1.82 o 
  -6  -6   7        1.60       -0.25      2.48 o 
  -5  -6   7       17.67       16.34      2.42 o 
  -4  -6   7      140.08      141.80      3.43 o 
  -3  -6   7       21.52       24.02      1.67 o 
  -2  -6   7       69.57       66.02      1.84 o 
  -1  -6   7       48.87       45.29      1.22 o 
   0  -6   7      223.14      226.51      3.38 o 
   1  -6   7      328.23      307.18      4.41 o 
   2  -6   7       11.66       10.03      1.01 o 
   3  -6   7       32.67       28.70      1.93 o 
   4  -6   7       13.43        9.75      3.67 o 
   5  -6   7       58.55       55.34     22.84 o 
   6  -6   7        0.84        0.28      1.92 o 
  -6  -5   7        0.08        2.15      2.45 o 
  -5  -5   7        9.98       11.71      1.77 o 
  -4  -5   7       70.42       67.77      1.97 o 
  -3  -5   7       91.74       89.11      2.00 o 
  -2  -5   7       83.86       86.07      1.81 o 
  -1  -5   7       58.35       72.73      1.53 o 
   0  -5   7        5.75        4.06      0.71 o 
   1  -5   7     1043.11     1118.87     18.58 o 
   2  -5   7        6.75        5.35      0.89 o 
   3  -5   7       78.96       81.64      3.09 o 
   4  -5   7      124.10      124.27      4.21 o 
   5  -5   7        0.10        2.36      1.62 o 
   6  -5   7        0.97       -0.96      2.11 o 
  -6  -4   7        3.17        2.11      1.83 o 
  -5  -4   7       35.04       35.61      2.37 o 
  -4  -4   7       11.45        9.36      1.59 o 
  -3  -4   7        3.64        2.29      0.83 o 
  -2  -4   7      382.02      374.62      5.10 o 
  -1  -4   7      483.19      511.24      6.57 o 
   0  -4   7        4.00        7.16      0.72 o 
   1  -4   7      195.04      197.66      3.11 o 
   2  -4   7      238.21      237.83      3.69 o 
   3  -4   7      156.85      160.24      4.50 o 
   4  -4   7       15.54       13.44      1.85 o 
   5  -4   7       55.30       52.73      3.12 o 
   6  -4   7       24.38       36.37      3.75 o 
  -6  -3   7        0.15       -0.58      1.64 o 
  -5  -3   7        8.22        6.56      1.57 o 
  -4  -3   7       66.61       66.28      3.00 o 
  -3  -3   7        1.19        2.39      0.79 o 
  -2  -3   7       92.73       80.06      1.64 o 
  -1  -3   7      287.22      285.43      4.38 o 
   0  -3   7      599.18      643.23      8.07 o 
   1  -3   7      719.28      722.54      9.02 o 
   2  -3   7      337.29      312.24      4.82 o 
   3  -3   7      246.54      227.74      6.46 o 
   4  -3   7       27.57       33.06      2.40 o 
   5  -3   7       82.79       86.21      3.87 o 
  -7  -2   7        4.30       11.06      3.39 o 
  -6  -2   7       16.63       14.38      2.01 o 
  -5  -2   7       52.32       44.74      2.25 o 
  -4  -2   7        5.20        3.80      1.12 o 
  -3  -2   7       78.27       77.59      1.65 o 
  -2  -2   7      537.49      585.98      7.41 o 
  -1  -2   7     2476.72     2690.29     31.08 o 
   0  -2   7       89.97      118.21      2.13 o 
   1  -2   7      448.14      459.23      6.11 o 
   2  -2   7       88.01       76.74      1.85 o 
   3  -2   7       14.95       14.75      1.63 o 
   4  -2   7      320.64      316.70      7.63 o 
   5  -2   7        4.05        3.42      1.88 o 
  -7  -1   7        2.96        1.92      2.83 o 
  -6  -1   7       12.55       15.06      1.98 o 
  -5  -1   7        1.13        0.89      1.32 o 
  -4  -1   7       33.48       30.99      1.74 o 
  -3  -1   7        2.75        2.66      0.92 o 
  -2  -1   7       58.33       57.15      1.31 o 
  -1  -1   7      396.46      429.35      5.66 o 
   0  -1   7      217.72      227.13      3.41 o 
   1  -1   7     1325.16     1314.39     19.13 o 
   2  -1   7       53.20       52.90      1.64 o 
   3  -1   7        0.06        0.89      1.07 o 
   4  -1   7       39.30       38.20      2.46 o 
   5  -1   7       18.76       16.18      2.27 o 
  -7   0   7        0.85        6.46      3.57 o 
  -6   0   7       20.17       13.81      1.87 o 
  -5   0   7        2.63        1.77      1.32 o 
  -4   0   7        0.07       -0.22      1.00 o 
  -3   0   7       29.17       32.25      1.57 o 
  -2   0   7      113.78      112.64      1.97 o 
  -1   0   7        0.02       -0.51      0.65 o 
   0   0   7       55.44       45.41      1.30 o 
   1   0   7      285.84      292.95      4.26 o 
   2   0   7       17.48       17.11      1.19 o 
   3   0   7      262.57      259.78      4.79 o 
   4   0   7       14.31       12.48      3.47 o 
   5   0   7       52.22       56.28      3.34 o 
  -7   1   7        9.77        4.67      3.71 o 
  -6   1   7        0.12        0.16      1.61 o 
  -5   1   7        0.01       -0.60      1.29 o 
  -4   1   7        4.29        4.39      1.17 o 
  -3   1   7       52.64       57.28      2.04 o 
  -2   1   7       63.74       59.60      2.02 o 
  -1   1   7       46.54       44.68      1.29 o 
   0   1   7       20.79       26.51      1.53 o 
   1   1   7       68.18       63.24      1.88 o 
   2   1   7      106.59       92.98      3.08 o 
   3   1   7        0.15        0.15      1.12 o 
   4   1   7       12.35       11.37      1.83 o 
   5   1   7        0.66        1.22      1.93 o 
  -7   2   7        1.81       -0.67      2.78 o 
  -6   2   7       12.52        9.08      3.64 o 
  -5   2   7       20.98       22.01      1.85 o 
  -4   2   7      154.19      154.46      4.81 o 
  -3   2   7       50.11       51.92      1.99 o 
  -2   2   7      347.24      342.18      6.01 o 
  -1   2   7       85.03       90.12      1.93 o 
   0   2   7       28.81       30.79      1.22 o 
   1   2   7       92.68       81.76      2.19 o 
   2   2   7        3.12        4.10      1.02 o 
   3   2   7      119.57      118.13      4.21 o 
   4   2   7        2.90        3.49      1.62 o 
  -7   3   7        8.72        5.12      6.03 o 
  -6   3   7       27.43       35.21      2.80 o 
  -5   3   7       32.13       32.05      2.38 o 
  -4   3   7       28.52       26.24      1.78 o 
  -3   3   7       25.21       24.15      1.50 o 
  -2   3   7      433.80      440.66      6.53 o 
  -1   3   7      231.72      232.79      3.67 o 
   0   3   7      204.51      201.19      3.77 o 
   1   3   7       17.45       14.02      1.28 o 
   2   3   7        0.53        0.46      0.99 o 
   3   3   7      160.21      160.85      3.82 o 
   4   3   7       20.74       21.79      2.24 o 
  -6   4   7        8.64        5.35      2.30 o 
  -5   4   7        0.25        0.85      1.44 o 
  -4   4   7       45.88       52.07      2.56 o 
  -3   4   7      218.06      199.14      6.47 o 
  -2   4   7        5.54        6.22      1.40 o 
  -1   4   7       22.27       18.09      3.13 o 
   0   4   7        2.13        3.59      0.92 o 
   1   4   7       56.66       54.10      1.97 o 
   2   4   7       66.80       65.29      2.28 o 
   3   4   7       66.84       64.91      2.57 o 
   4   4   7       31.01       30.48      2.65 o 
  -6   5   7        2.77        1.77      1.93 o 
  -5   5   7        0.00       -0.92      1.46 o 
  -4   5   7       28.97       30.44      2.19 o 
  -3   5   7       24.56       26.04      1.90 o 
  -2   5   7       36.98       37.73      1.67 o 
  -1   5   7      147.12      141.92      4.86 o 
   0   5   7       30.48       30.61      1.59 o 
   1   5   7       32.14       32.18      1.69 o 
   2   5   7       33.60       31.68      1.83 o 
   3   5   7       14.62       15.00      1.78 o 
  -6   6   7        0.24        2.10      2.45 o 
  -5   6   7        1.19       -0.13      1.56 o 
  -4   6   7       23.50       22.96      2.12 o 
  -3   6   7        2.17        1.66      1.14 o 
  -2   6   7       21.40       20.14      1.76 o 
  -1   6   7        6.50        6.08      1.15 o 
   0   6   7       18.75       17.78      1.42 o 
   1   6   7       58.82       53.00      2.18 o 
   2   6   7       41.75       40.67      2.22 o 
   3   6   7       24.59       24.31      2.17 o 
  -6   7   7        6.26        2.80      2.69 o 
  -5   7   7        0.01        0.30      1.70 o 
  -4   7   7        3.59        4.18      1.50 o 
  -3   7   7       12.92       11.84      3.69 o 
  -2   7   7       18.86       21.38      1.88 o 
  -1   7   7        0.13        0.34      1.13 o 
   0   7   7        7.96        5.80      1.41 o 
   1   7   7        2.21        1.63      1.30 o 
   2   7   7        0.54       -0.18      1.48 o 
  -5   8   7        0.83       -0.37      1.89 o 
  -4   8   7        4.56        4.42      1.74 o 
  -3   8   7       28.47       19.46      2.08 o 
  -2   8   7       98.22       96.01      5.42 o 
  -1   8   7       18.36       17.72      1.64 o 
   0   8   7      116.79      124.95      3.48 o 
   1   8   7        0.79       -0.16      1.71 o 
   2   8   7        1.94        1.69      1.72 o 
  -5   9   7        0.88        1.36      2.15 o 
  -4   9   7       15.35       16.91      2.90 o 
  -3   9   7        0.45       -0.76      1.92 o 
  -2   9   7        1.51        2.48      1.84 o 
  -1   9   7        2.26        0.15      1.50 o 
   0   9   7       29.23       32.33      2.14 o 
   1   9   7        2.59        4.52      1.80 o 
  -4  10   7        7.16        8.12      2.43 o 
  -3  10   7       18.28       15.72      2.54 o 
  -2  10   7        2.60        4.10      2.03 o 
  -1  10   7       25.13       29.98      2.30 o 
  -1 -15   8        2.91        0.54      2.09 o 
   0 -15   8       48.55       52.18      2.94 o 
   1 -15   8       25.32       25.39      2.73 o 
   2 -15   8       20.43       20.14      2.88 o 
  -2 -14   8       54.51       57.61      3.03 o 
  -1 -14   8       43.03       43.16      2.64 o 
   0 -14   8       49.28       44.69      2.60 o 
   1 -14   8       43.18       44.73      2.70 o 
   2 -14   8        0.04       -1.68      2.22 o 
   3 -14   8       94.48      106.24      4.90 o 
  -3 -13   8       29.86       24.41      2.45 o 
  -2 -13   8       10.57       15.14      2.07 o 
  -1 -13   8      202.85      193.11      7.65 o 
   0 -13   8        0.40        0.27      1.54 o 
   1 -13   8        5.07        4.43      1.74 o 
   2 -13   8        0.65        2.91      1.88 o 
   3 -13   8        1.78        0.37      1.89 o 
   4 -13   8       29.10       33.56      5.26 o 
  -4 -12   8       23.46       30.53      2.66 o 
  -3 -12   8        1.05        2.20      1.78 o 
  -2 -12   8       88.96       95.17      3.21 o 
  -1 -12   8        5.84        6.27      1.56 o 
   0 -12   8        0.86        1.95      1.42 o 
   1 -12   8       78.74       80.54      2.87 o 
   2 -12   8        4.24        3.41      2.04 o 
   3 -12   8       80.11       79.02      4.53 o 
   4 -12   8        2.09        2.85      2.53 o 
  -4 -11   8        1.26        0.45      1.97 o 
  -3 -11   8       41.00       42.82      2.38 o 
  -2 -11   8       85.36       87.07      2.91 o 
  -1 -11   8      299.92      289.33      5.62 o 
   0 -11   8       29.19       23.73      1.71 o 
   1 -11   8       14.80       15.62      1.71 o 
   2 -11   8      155.47      158.39      8.82 o 
   3 -11   8        5.20        6.16      2.12 o 
   4 -11   8        8.33       12.29      1.96 o 
   5 -11   8        8.42       11.23      2.25 o 
  -5 -10   8        0.00       -3.20      3.56 o 
  -4 -10   8        4.68        5.82      1.92 o 
  -3 -10   8      199.49      195.09      4.53 o 
  -2 -10   8      274.28      255.84      5.13 o 
  -1 -10   8      162.06      148.58      3.59 o 
   0 -10   8      164.02      161.51      3.67 o 
   1 -10   8       14.93       14.62      1.59 o 
   2 -10   8        1.00        2.46      1.55 o 
   3 -10   8       21.62       23.43      1.84 o 
   4 -10   8        0.31        0.20      1.59 o 
   5 -10   8        4.80        5.87      2.03 o 
  -5  -9   8       10.87        7.86      5.68 o 
  -4  -9   8       62.07       63.55      2.75 o 
  -3  -9   8       20.54       17.71      1.66 o 
  -2  -9   8      586.28      580.37      9.92 o 
  -1  -9   8        5.89        4.80      1.21 o 
   0  -9   8       71.39       61.32      2.65 o 
   1  -9   8       94.23       89.92      5.44 o 
   2  -9   8        4.00        6.14      1.25 o 
   3  -9   8      115.79      117.15      4.33 o 
   4  -9   8       63.33       58.62      3.24 o 
   5  -9   8        0.39        1.35      1.67 o 
  -5  -8   8       84.30       91.66      4.56 o 
  -4  -8   8        1.03        1.86      1.81 o 
  -3  -8   8       27.92       28.07      1.76 o 
  -2  -8   8       85.42       84.04      4.08 o 
  -1  -8   8      442.43      444.63      7.20 o 
   0  -8   8      503.31      506.20      7.91 o 
   1  -8   8       87.69       88.22      2.04 o 
   2  -8   8        0.15        2.24      1.47 o 
   3  -8   8       69.09       71.93      2.74 o 
   4  -8   8       20.30       17.74      2.42 o 
   5  -8   8       11.15        8.80      2.84 o 
  -6  -7   8        1.28        2.89      3.09 o 
  -5  -7   8       47.67       45.85      3.30 o 
  -4  -7   8       54.99       56.53      5.21 o 
  -3  -7   8     1790.01     1851.57     25.33 o 
  -2  -7   8      523.94      531.17      8.32 o 
  -1  -7   8        0.13       -0.41      0.98 o 
   0  -7   8       18.59       18.17      1.11 o 
   1  -7   8        8.50        7.23      0.95 o 
   2  -7   8        3.46        2.64      1.24 o 
   3  -7   8      156.09      151.78      3.94 o 
   4  -7   8        3.97        5.64      1.50 o 
   5  -7   8        0.34        0.17      1.67 o 
  -6  -6   8        0.40        1.07      2.59 o 
  -5  -6   8        1.18        3.51      3.16 o 
  -4  -6   8       34.24       36.07      2.66 o 
  -3  -6   8       15.49       18.42      1.42 o 
  -2  -6   8       51.81       51.22      1.67 o 
  -1  -6   8       66.83       62.04      1.51 o 
   0  -6   8      269.52      252.26      3.80 o 
   1  -6   8        8.91        8.42      0.90 o 
   2  -6   8      150.22      153.54      2.87 o 
   3  -6   8       63.36       58.46      3.74 o 
   4  -6   8        2.26        3.88      1.52 o 
   5  -6   8        0.48        1.17      1.71 o 
  -6  -5   8        5.43       10.85      2.71 o 
  -5  -5   8        6.47        7.39      2.03 o 
  -4  -5   8      271.86      293.52      6.98 o 
  -3  -5   8      134.42      142.10      2.69 o 
  -2  -5   8       66.00       63.66      1.58 o 
  -1  -5   8        4.27        2.22      0.70 o 
   0  -5   8        9.64        6.60      0.79 o 
   1  -5   8       81.31       73.67      3.05 o 
   2  -5   8      208.52      193.96      3.28 o 
   3  -5   8      175.82      173.46      4.23 o 
   4  -5   8        4.44        3.39      1.50 o 
   5  -5   8        1.86        3.45      1.67 o 
  -6  -4   8        3.79        3.06      1.98 o 
  -5  -4   8        4.82        4.86      1.64 o 
  -4  -4   8       12.75       14.31      1.55 o 
  -3  -4   8      272.10      269.28      4.11 o 
  -2  -4   8      273.30      260.13      3.86 o 
  -1  -4   8       12.28       11.74      0.84 o 
   0  -4   8       47.96       36.22      1.41 o 
   1  -4   8       22.25       24.12      1.11 o 
   2  -4   8      101.21      103.37      2.28 o 
   3  -4   8      172.85      167.44      4.08 o 
   4  -4   8       34.39       32.59      2.43 o 
   5  -4   8        2.77        4.42      1.90 o 
  -6  -3   8       44.11       44.95      2.66 o 
  -5  -3   8        8.21       11.67      1.61 o 
  -4  -3   8       42.10       37.23      2.45 o 
  -3  -3   8        5.76        4.93      1.78 o 
  -2  -3   8      349.06      370.15      5.83 o 
  -1  -3   8       37.05       33.74      1.32 o 
   0  -3   8      289.92      273.47      4.00 o 
   1  -3   8       22.79       24.65      1.13 o 
   2  -3   8      269.42      260.06      4.08 o 
   3  -3   8       55.59       57.41      2.51 o 
   4  -3   8      208.40      208.08      8.16 o 
   5  -3   8        3.82        1.22      1.81 o 
  -6  -2   8        3.49        3.93      1.88 o 
  -5  -2   8        3.48       -0.25      1.44 o 
  -4  -2   8       40.15       39.74      1.97 o 
  -3  -2   8       73.73       71.71      2.26 o 
  -2  -2   8      171.31      190.32      3.00 o 
  -1  -2   8        0.03        0.47      0.68 o 
   0  -2   8      205.40      198.98      3.18 o 
   1  -2   8       25.85       29.83      1.44 o 
   2  -2   8       40.55       42.24      1.56 o 
   3  -2   8       28.12       27.56      1.94 o 
   4  -2   8      164.16      160.19      5.02 o 
   5  -2   8        1.65        2.31      1.99 o 
  -7  -1   8        0.59        2.09      2.26 o 
  -6  -1   8        3.74        2.57      1.81 o 
  -5  -1   8       52.03       49.80      2.40 o 
  -4  -1   8       19.95       16.65      1.60 o 
  -3  -1   8      284.55      301.05      5.60 o 
  -2  -1   8       28.89       33.88      1.15 o 
  -1  -1   8      486.87      470.20      6.24 o 
   0  -1   8      296.20      278.43      4.11 o 
   1  -1   8      462.72      463.54      6.27 o 
   2  -1   8      213.47      220.92      6.88 o 
   3  -1   8      137.62      121.75      3.96 o 
   4  -1   8        9.83        7.06      1.70 o 
   5  -1   8        3.42        7.55      2.17 o 
  -7   0   8        0.03       -0.48      3.38 o 
  -6   0   8        1.06        2.37      1.77 o 
  -5   0   8        2.29        2.88      1.42 o 
  -4   0   8       34.07       37.68      1.93 o 
  -3   0   8        6.60        6.17      1.12 o 
  -2   0   8        2.05        3.65      0.75 o 
  -1   0   8       16.03       17.72      1.02 o 
   0   0   8       72.07       66.24      1.68 o 
   1   0   8      209.78      203.09      3.38 o 
   2   0   8       22.81       24.37      1.50 o 
   3   0   8        6.16        5.83      1.51 o 
   4   0   8       23.51       22.55      2.25 o 
   5   0   8       22.53       22.15      2.58 o 
  -7   1   8        1.68       -0.58      2.77 o 
  -6   1   8        5.46        2.32      1.83 o 
  -5   1   8        0.26        0.08      1.34 o 
  -4   1   8      110.92      105.12      3.09 o 
  -3   1   8       22.05       22.63      1.49 o 
  -2   1   8      214.50      218.85      3.41 o 
  -1   1   8       90.58      103.03      2.14 o 
   0   1   8      327.05      336.17      4.89 o 
   1   1   8       80.72       68.18      2.07 o 
   2   1   8      187.38      168.96      3.60 o 
   3   1   8       98.88       97.03      2.88 o 
   4   1   8        2.76        1.37      1.69 o 
  -6   2   8       11.76       13.68      4.56 o 
  -5   2   8       51.17       47.77      2.44 o 
  -4   2   8        0.15        0.09      1.15 o 
  -3   2   8        0.93        1.53      1.06 o 
  -2   2   8       49.13       53.46      2.05 o 
  -1   2   8        4.92        6.90      0.95 o 
   0   2   8       53.41       49.86      1.75 o 
   1   2   8       12.31        8.44      1.14 o 
   2   2   8       11.70        9.00      1.30 o 
   3   2   8      162.35      154.34      4.76 o 
   4   2   8       30.69       27.49      3.61 o 
  -6   3   8        3.30        2.54      1.82 o 
  -5   3   8       24.08       26.16      2.28 o 
  -4   3   8      133.11      133.22      3.63 o 
  -3   3   8       47.54       44.72      2.04 o 
  -2   3   8        0.06        0.16      1.03 o 
  -1   3   8       76.76       68.63      4.60 o 
   0   3   8      114.89      104.54      6.64 o 
   1   3   8        0.43        2.29      1.38 o 
   2   3   8       91.16       83.51      2.61 o 
   3   3   8        0.16        0.85      1.30 o 
   4   3   8       38.49       36.55      2.80 o 
  -6   4   8        0.45        0.85      1.93 o 
  -5   4   8        4.51        2.71      1.66 o 
  -4   4   8       97.83       93.57      3.51 o 
  -3   4   8       82.64       85.75      5.52 o 
  -2   4   8        0.34        2.64      1.07 o 
  -1   4   8        0.42       -0.36      0.92 o 
   0   4   8        5.50        4.87      1.07 o 
   1   4   8       31.36       27.79      1.66 o 
   2   4   8       24.42       25.76      1.79 o 
   3   4   8        6.32        5.47      1.61 o 
  -6   5   8        0.24        1.52      2.00 o 
  -5   5   8        2.71        3.75      2.05 o 
  -4   5   8       33.54       35.35      2.46 o 
  -3   5   8        2.01        1.46      1.28 o 
  -2   5   8        2.08        3.73      1.84 o 
  -1   5   8       10.97       11.83      1.18 o 
   0   5   8       20.78       22.86      1.55 o 
   1   5   8      211.73      206.52      4.35 o 
   2   5   8      184.38      175.84      4.16 o 
   3   5   8       39.65       44.10      2.76 o 
  -6   6   8        1.05        1.70      2.05 o 
  -5   6   8        0.26        2.16      1.72 o 
  -4   6   8        0.30        0.20      1.43 o 
  -3   6   8       29.30       26.74      2.14 o 
  -2   6   8        3.51        1.60      1.32 o 
  -1   6   8        9.58        7.93      1.23 o 
   0   6   8       65.55       63.65      2.29 o 
   1   6   8        3.49        1.00      1.40 o 
   2   6   8       17.42       26.05      2.04 o 
  -5   7   8        0.08        0.53      1.82 o 
  -4   7   8        2.24        1.34      1.66 o 
  -3   7   8        3.21        3.15      1.58 o 
  -2   7   8       29.99       29.35      2.22 o 
  -1   7   8        3.57        1.37      1.31 o 
   0   7   8       23.47       19.46      2.30 o 
   1   7   8        0.85        1.59      1.42 o 
   2   7   8       40.44       41.18      2.52 o 
  -5   8   8        1.86        2.43      2.12 o 
  -4   8   8        1.37        0.39      1.88 o 
  -3   8   8        0.78        0.65      1.61 o 
  -2   8   8        1.17        2.87      2.34 o 
  -1   8   8        2.51        2.97      1.48 o 
   0   8   8        6.85        7.87      1.66 o 
   1   8   8        1.54        0.95      2.18 o 
  -4   9   8        8.94       11.94      2.41 o 
  -3   9   8        1.35        1.86      1.94 o 
  -2   9   8        2.49        2.01      1.83 o 
  -1   9   8        5.26        3.13      1.91 o 
   0   9   8       42.48       43.05      2.50 o 
  -1 -15   9        1.40        1.18      2.14 o 
   0 -15   9      102.43       99.05      4.16 o 
   1 -15   9       12.47       11.09      2.59 o 
   2 -15   9        0.54        1.12      2.51 o 
  -2 -14   9        9.03        7.70      2.15 o 
  -1 -14   9        7.48       11.20      2.10 o 
   0 -14   9        4.71        5.41      1.92 o 
   1 -14   9        0.02       -0.27      2.00 o 
   2 -14   9      162.42      159.03      5.64 o 
   3 -14   9        0.62       -0.96      2.43 o 
  -3 -13   9        9.60        7.75      2.18 o 
  -2 -13   9       16.77       18.99      2.14 o 
  -1 -13   9        9.70        8.08      1.80 o 
   0 -13   9       19.04       20.53      2.04 o 
   1 -13   9       29.06       34.77      2.50 o 
   2 -13   9        0.53        1.57      1.95 o 
   3 -13   9       23.50       25.60      2.98 o 
   4 -13   9        2.41        3.37      2.73 o 
  -4 -12   9       66.60       81.27      3.58 o 
  -3 -12   9       19.31       23.60      2.27 o 
  -2 -12   9       19.99       25.50      2.08 o 
  -1 -12   9        0.75        0.28      1.51 o 
   0 -12   9        9.40        9.59      1.65 o 
   1 -12   9      111.86      104.42      3.38 o 
   2 -12   9      358.76      376.07     12.98 o 
   3 -12   9       72.26       72.47      4.95 o 
   4 -12   9       10.66       12.10      2.69 o 
  -4 -11   9        8.84        7.50      2.14 o 
  -3 -11   9       22.04       22.05      2.17 o 
  -2 -11   9      116.13      116.18      3.40 o 
  -1 -11   9       55.12       55.78      2.43 o 
   0 -11   9       50.77       47.56      3.27 o 
   1 -11   9       19.20       21.33      2.19 o 
   2 -11   9       23.97       26.17      2.55 o 
   3 -11   9        0.26       -3.01      2.01 o 
   4 -11   9        1.27        5.67      2.04 o 
  -5 -10   9        0.01       -0.29      2.74 o 
  -4 -10   9        6.87        3.21      2.25 o 
  -3 -10   9       17.46       16.82      1.88 o 
  -2 -10   9      131.65      128.61      3.47 o 
  -1 -10   9       25.54       27.52      1.79 o 
   0 -10   9      105.15      104.12      3.67 o 
   1 -10   9       23.76       21.81      1.60 o 
   2 -10   9        3.81        1.73      1.55 o 
   3 -10   9      272.87      284.07      6.94 o 
   4 -10   9        0.27        1.70      1.83 o 
   5 -10   9        1.61        2.55      2.16 o 
  -5  -9   9        8.00        8.47      2.75 o 
  -4  -9   9       13.14       11.47      1.76 o 
  -3  -9   9      343.71      314.55     16.61 o 
  -2  -9   9        1.99        1.59      1.49 o 
  -1  -9   9       59.71       62.77      2.24 o 
   0  -9   9      107.01      101.90      2.76 o 
   1  -9   9        0.43        0.15      1.06 o 
   2  -9   9      323.19      314.24      6.11 o 
   3  -9   9        0.21       -0.48      1.41 o 
   4  -9   9       11.32        8.77      1.87 o 
   5  -9   9        7.86       10.00      2.20 o 
  -5  -8   9        4.66        5.13      2.53 o 
  -4  -8   9       34.98       31.70      2.88 o 
  -3  -8   9       21.32       24.92      1.74 o 
  -2  -8   9      138.39      134.21      3.24 o 
  -1  -8   9      121.44      111.86      2.83 o 
   0  -8   9      403.13      395.43      6.63 o 
   1  -8   9      188.79      177.32      5.55 o 
   2  -8   9      204.80      208.98      4.58 o 
   3  -8   9       82.93       78.36      2.88 o 
   4  -8   9        2.28        2.12      1.83 o 
   5  -8   9       11.91       17.15      2.45 o 
  -6  -7   9        4.18        6.14      3.10 o 
  -5  -7   9       22.81       32.90      3.17 o 
  -4  -7   9      127.55      128.24      4.82 o 
  -3  -7   9      181.62      186.83      4.06 o 
  -2  -7   9      583.67      577.27     10.08 o 
  -1  -7   9        2.15        1.86      1.01 o 
   0  -7   9       11.40       10.63      1.00 o 
   1  -7   9      170.73      161.74      2.93 o 
   2  -7   9       26.34       24.61      1.67 o 
   3  -7   9      166.58      163.20      4.18 o 
   4  -7   9        1.56        3.04      1.64 o 
   5  -7   9        0.02        0.08      1.90 o 
  -6  -6   9        3.31        4.15      2.69 o 
  -5  -6   9        4.33        6.80      2.24 o 
  -4  -6   9      390.70      412.43     21.53 o 
  -3  -6   9      207.08      198.60      5.82 o 
  -2  -6   9        6.39        7.10      0.96 o 
  -1  -6   9       24.70       25.29      1.14 o 
   0  -6   9      194.77      176.88      3.02 o 
   1  -6   9      218.60      212.86      7.72 o 
   2  -6   9      994.90     1002.85     15.58 o 
   3  -6   9        0.38        0.18      1.25 o 
   4  -6   9        5.34        5.43      1.65 o 
   5  -6   9       10.06        7.48      1.96 o 
  -6  -5   9        0.98        1.20      2.57 o 
  -5  -5   9        0.05       -0.08      2.03 o 
  -4  -5   9      124.12      122.70      3.53 o 
  -3  -5   9        1.13        0.83      1.02 o 
  -2  -5   9        0.05        0.14      0.80 o 
  -1  -5   9      532.81      534.44      9.45 o 
   0  -5   9        0.00        0.48      0.83 o 
   1  -5   9       36.86       41.27      1.68 o 
   2  -5   9      106.00      106.21      3.00 o 
   3  -5   9        3.60        4.80      1.81 o 
   4  -5   9        0.37        0.36      1.42 o 
   5  -5   9        1.10        0.99      1.93 o 
  -6  -4   9        0.79       -0.86      2.29 o 
  -5  -4   9        1.11        1.77      1.64 o 
  -4  -4   9      186.79      180.65      6.11 o 
  -3  -4   9      166.13      146.09      9.94 o 
  -2  -4   9       41.90       43.88      1.37 o 
  -1  -4   9        1.24        1.82      0.77 o 
   0  -4   9      159.53      159.43      2.82 o 
   1  -4   9      426.89      433.10      6.02 o 
   2  -4   9      150.78      156.26      4.38 o 
   3  -4   9        4.11        4.14      1.34 o 
   4  -4   9        7.32        8.95      1.82 o 
   5  -4   9        0.13       -0.51      1.89 o 
  -6  -3   9        2.17        2.44      2.01 o 
  -5  -3   9      112.11      116.61      5.96 o 
  -4  -3   9        0.03        0.04      1.28 o 
  -3  -3   9      304.32      290.90      7.88 o 
  -2  -3   9       74.16       84.71      2.16 o 
  -1  -3   9       37.35       45.44      1.39 o 
   0  -3   9      325.27      339.13      4.88 o 
   1  -3   9       69.62       71.61      1.85 o 
   2  -3   9      587.96      572.08     11.64 o 
   3  -3   9        8.75       10.57      1.55 o 
   4  -3   9       16.81       19.51      2.19 o 
   5  -3   9        0.99        0.77      1.96 o 
  -6  -2   9        1.84        1.10      1.88 o 
  -5  -2   9       50.87       53.92      2.87 o 
  -4  -2   9      173.34      175.07      4.20 o 
  -3  -2   9       41.80       40.81      1.87 o 
  -2  -2   9      403.59      406.62      5.59 o 
  -1  -2   9      126.44      123.68      2.37 o 
   0  -2   9      112.44      110.15      2.26 o 
   1  -2   9       75.51       69.94      2.22 o 
   2  -2   9       94.97       95.27      2.36 o 
   3  -2   9       62.32       61.34      3.46 o 
   4  -2   9        5.49        5.08      1.80 o 
   5  -2   9        3.46        7.73      2.23 o 
  -6  -1   9        2.49        0.00      1.81 o 
  -5  -1   9        2.69        2.92      1.54 o 
  -4  -1   9      193.09      194.58      4.48 o 
  -3  -1   9       28.12       27.53      1.62 o 
  -2  -1   9      220.70      222.93      4.46 o 
  -1  -1   9      274.75      291.21      4.33 o 
   0  -1   9       32.03       33.40      2.18 o 
   1  -1   9      143.47      149.74      2.86 o 
   2  -1   9      294.35      275.14      4.92 o 
   3  -1   9       23.88       27.12      2.17 o 
   4  -1   9       28.96       27.78      4.17 o 
  -6   0   9        1.89        0.22      1.84 o 
  -5   0   9       29.21       30.13      2.06 o 
  -4   0   9        9.09        8.93      1.40 o 
  -3   0   9       45.54       44.70      1.96 o 
  -2   0   9      218.17      214.95      5.65 o 
  -1   0   9       87.47       84.23      1.99 o 
   0   0   9      265.10      279.08      4.32 o 
   1   0   9       16.00       11.77      1.24 o 
   2   0   9      217.10      210.30      5.45 o 
   3   0   9        0.16        0.23      1.41 o 
   4   0   9       12.85       15.79      2.17 o 
  -6   1   9        3.64        3.40      1.87 o 
  -5   1   9       30.97       32.61      2.15 o 
  -4   1   9       11.50       14.31      1.83 o 
  -3   1   9        8.27        6.48      1.24 o 
  -2   1   9       74.03       77.61      2.48 o 
  -1   1   9      257.05      262.47      4.11 o 
   0   1   9       62.25       61.62      2.19 o 
   1   1   9       29.17       27.14      1.52 o 
   2   1   9        5.35        4.84      1.24 o 
   3   1   9       15.55       16.90      1.99 o 
   4   1   9        8.87       10.71      2.11 o 
  -6   2   9       12.12       12.29      2.32 o 
  -5   2   9       14.07       15.32      1.82 o 
  -4   2   9        8.37        9.06      1.40 o 
  -3   2   9      265.95      265.02      5.39 o 
  -2   2   9       26.92       26.37      1.59 o 
  -1   2   9      146.75      149.30      3.40 o 
   0   2   9       23.44       21.43      1.37 o 
   1   2   9       58.00       55.77      2.07 o 
   2   2   9       33.69       28.28      1.89 o 
   3   2   9       20.00       16.49      2.01 o 
   4   2   9        0.96       -1.59      1.86 o 
  -6   3   9        0.16        0.42      1.86 o 
  -5   3   9       26.75       35.56      2.61 o 
  -4   3   9       94.53       89.73      3.08 o 
  -3   3   9        4.65        5.84      1.33 o 
  -2   3   9      117.45      127.95      3.46 o 
  -1   3   9      136.67      140.68      3.11 o 
   0   3   9       10.67        8.44      1.20 o 
   1   3   9       17.87       14.22      1.49 o 
   2   3   9      141.96      129.93      3.44 o 
   3   3   9        1.61        5.26      1.71 o 
  -6   4   9        0.05        0.10      2.00 o 
  -5   4   9        1.79        3.05      1.94 o 
  -4   4   9       62.25       60.12      2.99 o 
  -3   4   9        9.23        9.69      1.65 o 
  -2   4   9        4.77        4.34      1.41 o 
  -1   4   9       29.05       26.77      2.42 o 
   0   4   9       30.37       26.91      1.61 o 
   1   4   9       76.87       72.29      2.50 o 
   2   4   9       73.88       69.40      2.74 o 
   3   4   9        2.67        1.34      1.68 o 
  -6   5   9        0.86        1.49      2.19 o 
  -5   5   9       18.52       21.42      5.90 o 
  -4   5   9        0.10       -0.74      1.35 o 
  -3   5   9       28.12       22.49      5.99 o 
  -2   5   9       31.10       33.17      2.28 o 
  -1   5   9        0.07        0.76      1.20 o 
   0   5   9       86.39       84.76      2.70 o 
   1   5   9       14.95       13.56      1.59 o 
   2   5   9       29.37       27.95      2.08 o 
  -5   6   9        7.74        6.95      2.64 o 
  -4   6   9        1.34        0.68      1.59 o 
  -3   6   9        0.13       -0.93      1.45 o 
  -2   6   9       42.86       42.95      2.54 o 
  -1   6   9        1.92        4.00      1.35 o 
   0   6   9       34.30       32.20      1.93 o 
   1   6   9       29.69       26.80      1.98 o 
   2   6   9       27.08       29.84      3.54 o 
  -5   7   9        6.78        4.66      2.99 o 
  -4   7   9        0.20        0.02      1.82 o 
  -3   7   9        0.26       -0.39      1.55 o 
  -2   7   9       11.51        9.15      1.82 o 
  -1   7   9       61.16       57.31      3.13 o 
   0   7   9        4.09        3.77      1.86 o 
   1   7   9       20.12       20.41      2.01 o 
  -4   8   9        0.53        1.39      2.04 o 
  -3   8   9        1.06        2.23      1.84 o 
  -2   8   9        3.62        4.41      2.34 o 
  -1   8   9        2.60        3.68      1.84 o 
   0   8   9        3.80        2.10      1.73 o 
   0 -15  10       29.10       26.32      2.65 o 
   1 -15  10       12.82       14.66      2.82 o 
  -2 -14  10        1.36        2.18      2.10 o 
  -1 -14  10       10.03       13.65      2.23 o 
   0 -14  10        8.42        9.26      2.09 o 
   1 -14  10        7.86        5.15      2.25 o 
   2 -14  10       15.73       17.81      2.82 o 
   3 -14  10        0.13        1.86      2.56 o 
  -3 -13  10        6.77        9.90      2.40 o 
  -2 -13  10       42.25       43.22      2.70 o 
  -1 -13  10        0.01       -0.07      1.74 o 
   0 -13  10        4.08        2.45      1.73 o 
   1 -13  10       93.04       96.39      4.18 o 
   2 -13  10        0.01       -0.71      2.12 o 
   3 -13  10       12.46        9.20      2.57 o 
  -3 -12  10        0.03        0.32      2.01 o 
  -2 -12  10       29.37       29.15      2.32 o 
  -1 -12  10       36.87       31.78      2.23 o 
   0 -12  10       17.95       19.37      2.51 o 
   1 -12  10        9.02        7.74      2.08 o 
   2 -12  10      132.70      145.49      5.39 o 
   3 -12  10        3.49        3.72      2.27 o 
   4 -12  10       12.63       12.68      2.92 o 
  -4 -11  10       11.91       13.92      3.17 o 
  -3 -11  10        1.10        1.66      2.11 o 
  -2 -11  10        1.01        1.08      1.84 o 
  -1 -11  10        5.98        5.75      1.77 o 
   0 -11  10        0.57        2.04      1.38 o 
   1 -11  10       55.13       51.63      2.44 o 
   2 -11  10        5.23        3.72      1.88 o 
   3 -11  10       58.94       53.47      3.41 o 
   4 -11  10        2.95        4.38      2.60 o 
  -4 -10  10       20.12       24.10      3.19 o 
  -3 -10  10        1.68        3.96      1.55 o 
  -2 -10  10       14.14       17.50      1.71 o 
  -1 -10  10       23.30       24.73      1.72 o 
   0 -10  10        5.08        5.78      1.37 o 
   1 -10  10        1.23        0.28      1.32 o 
   2 -10  10       67.96       70.62      3.49 o 
   3 -10  10        0.14        0.41      1.66 o 
   4 -10  10        0.44        0.88      1.83 o 
  -5  -9  10        5.20        4.42      3.01 o 
  -4  -9  10       11.79       10.95      2.59 o 
  -3  -9  10      164.52      161.65      8.93 o 
  -2  -9  10        4.41        4.83      1.30 o 
  -1  -9  10        0.86        0.32      1.27 o 
   0  -9  10      113.37      103.71      2.86 o 
   1  -9  10      205.25      192.20      4.11 o 
   2  -9  10       13.26       15.60      1.87 o 
   3  -9  10       23.56       19.93      1.96 o 
   4  -9  10        5.45        7.26      1.92 o 
  -5  -8  10        0.05        0.56      2.57 o 
  -4  -8  10       12.63       13.70      2.56 o 
  -3  -8  10        2.89        3.67      1.42 o 
  -2  -8  10      152.24      154.56      3.60 o 
  -1  -8  10       79.18       79.54      2.42 o 
   0  -8  10       14.34       14.02      1.35 o 
   1  -8  10      514.82      515.79      7.16 o 
   2  -8  10       26.04       26.36      1.75 o 
   3  -8  10       21.54       21.96      1.92 o 
   4  -8  10       15.94       18.41      2.03 o 
  -5  -7  10        0.60        2.08      2.92 o 
  -4  -7  10       54.37       59.62      3.50 o 
  -3  -7  10      263.69      269.86      8.38 o 
  -2  -7  10      388.48      387.05      6.61 o 
  -1  -7  10       12.38       11.91      1.30 o 
   0  -7  10        0.23        0.13      0.90 o 
   1  -7  10        1.55        1.88      1.01 o 
   2  -7  10      151.87      139.72      3.64 o 
   3  -7  10       11.41        7.99      1.67 o 
   4  -7  10       17.94       17.19      2.00 o 
   5  -7  10        8.98       10.42      2.19 o 
  -6  -6  10       31.63       39.27      7.07 o 
  -5  -6  10       37.85       37.66      3.25 o 
  -4  -6  10        9.20        9.17      2.24 o 
  -3  -6  10      117.45      118.16      4.35 o 
  -2  -6  10       96.44       95.49      2.42 o 
  -1  -6  10       77.62       70.87      2.63 o 
   0  -6  10      204.45      191.64      3.30 o 
   1  -6  10      177.30      160.61      3.48 o 
   2  -6  10       59.55       57.18      2.33 o 
   3  -6  10       72.05       71.78      2.89 o 
   4  -6  10       73.05       70.51      3.01 o 
   5  -6  10        1.17        2.18      2.08 o 
  -6  -5  10        2.30        1.15      3.14 o 
  -5  -5  10       11.74       15.70      2.56 o 
  -4  -5  10        0.01       -0.73      1.76 o 
  -3  -5  10        3.10        2.32      1.30 o 
  -2  -5  10        5.23        4.35      0.92 o 
  -1  -5  10       53.31       51.09      1.78 o 
   0  -5  10        0.61        0.55      0.85 o 
   1  -5  10      394.15      386.62      5.60 o 
   2  -5  10      311.18      313.47      6.04 o 
   3  -5  10       10.07       11.92      1.69 o 
   4  -5  10       17.06       20.04      2.49 o 
  -6  -4  10        6.52        8.22      3.18 o 
  -5  -4  10        7.02        7.99      1.89 o 
  -4  -4  10       39.43       39.10      2.96 o 
  -3  -4  10        4.67        6.34      1.25 o 
  -2  -4  10       31.47       29.03      1.27 o 
  -1  -4  10        1.78        0.95      0.78 o 
   0  -4  10      489.76      487.02      6.68 o 
   1  -4  10       36.50       36.94      1.58 o 
   2  -4  10        1.52        3.41      1.19 o 
   3  -4  10        0.01       -0.65      1.30 o 
   4  -4  10        3.43        1.15      1.76 o 
  -6  -3  10        1.15       -0.40      2.02 o 
  -5  -3  10       37.93       34.00      2.34 o 
  -4  -3  10       96.26       89.14      3.00 o 
  -3  -3  10        0.60        0.90      1.13 o 
  -2  -3  10        3.47        2.96      0.96 o 
  -1  -3  10       33.13       33.02      1.31 o 
   0  -3  10       90.99       85.38      2.06 o 
   1  -3  10     1074.47     1062.62     16.08 o 
   2  -3  10        0.30        1.07      1.09 o 
   3  -3  10       26.32       25.33      2.14 o 
   4  -3  10        0.01       -1.36      1.63 o 
  -6  -2  10        0.36        0.62      1.97 o 
  -5  -2  10        1.00       -0.02      1.60 o 
  -4  -2  10       40.30       34.49      3.96 o 
  -3  -2  10        3.43        1.44      1.09 o 
  -2  -2  10       30.83       27.51      1.62 o 
  -1  -2  10        2.60        2.90      1.09 o 
   0  -2  10       11.28        9.87      1.10 o 
   1  -2  10      670.42      661.23     10.70 o 
   2  -2  10        8.67        7.80      1.30 o 
   3  -2  10      119.27      122.43      4.26 o 
   4  -2  10        0.75        1.39      1.81 o 
  -6  -1  10        1.98        2.31      2.03 o 
  -5  -1  10       78.49       72.11      2.97 o 
  -4  -1  10       35.12       35.05      2.04 o 
  -3  -1  10        0.12       -0.25      1.02 o 
  -2  -1  10      275.26      253.45      8.58 o 
  -1  -1  10        6.53        7.22      1.00 o 
   0  -1  10      569.26      578.53      7.81 o 
   1  -1  10      473.30      455.44      7.19 o 
   2  -1  10       57.81       59.02      2.84 o 
   3  -1  10       32.75       34.22      3.37 o 
   4  -1  10        4.01        2.59      1.90 o 
  -6   0  10        0.00       -1.58      1.84 o 
  -5   0  10        8.84        5.72      1.62 o 
  -4   0  10       11.01       11.71      1.58 o 
  -3   0  10       24.23       25.86      1.67 o 
  -2   0  10       44.21       40.32      1.88 o 
  -1   0  10      240.95      226.47     11.95 o 
   0   0  10      135.22      136.65      3.16 o 
   1   0  10      238.61      246.10      4.67 o 
   2   0  10       65.51       55.76      2.74 o 
   3   0  10        2.55        4.37      2.23 o 
   4   0  10       46.70       47.99      3.22 o 
  -6   1  10        0.29        0.35      1.86 o 
  -5   1  10        0.64        0.86      1.62 o 
  -4   1  10        2.89        1.75      1.31 o 
  -3   1  10        0.01        1.41      1.20 o 
  -2   1  10       18.91       16.60      1.47 o 
  -1   1  10      179.23      173.31      3.25 o 
   0   1  10      111.72      108.59      2.80 o 
   1   1  10      177.31      185.40      5.06 o 
   2   1  10        3.98        1.80      1.35 o 
   3   1  10       23.07       25.83      2.33 o 
  -6   2  10        0.46        0.05      1.96 o 
  -5   2  10        9.77       11.47      1.86 o 
  -4   2  10      151.79      156.95      4.20 o 
  -3   2  10        1.44        1.31      1.25 o 
  -2   2  10      116.11      115.49      3.55 o 
  -1   2  10       39.05       37.31      1.70 o 
   0   2  10      140.95      144.73      3.48 o 
   1   2  10        5.73        6.31      1.28 o 
   2   2  10       34.84       36.68      2.05 o 
   3   2  10        0.06        0.41      1.77 o 
  -6   3  10        1.45        2.76      2.03 o 
  -5   3  10        0.85        1.27      1.83 o 
  -4   3  10        0.35       -0.79      1.38 o 
  -3   3  10       53.11       59.38      3.37 o 
  -2   3  10       55.30       46.94      2.53 o 
  -1   3  10       42.69       47.72      1.97 o 
   0   3  10        8.52        8.68      1.37 o 
   1   3  10      103.98       95.82      2.91 o 
   2   3  10        6.99        9.77      1.73 o 
   3   3  10        0.10        1.43      1.92 o 
  -5   4  10       30.95       37.87      2.85 o 
  -4   4  10       59.50       55.36      3.06 o 
  -3   4  10       10.13        6.73      1.64 o 
  -2   4  10       44.86       46.23      2.60 o 
  -1   4  10       38.39       41.07      2.52 o 
   0   4  10       37.76       37.27      2.22 o 
   1   4  10       10.76       11.19      1.64 o 
   2   4  10       16.80       15.40      1.89 o 
  -5   5  10        1.34        0.44      1.95 o 
  -4   5  10       13.27       15.24      5.11 o 
  -3   5  10        0.22        1.81      1.57 o 
  -2   5  10       34.06       36.29      2.49 o 
  -1   5  10        2.44        1.64      1.96 o 
   0   5  10      137.90      151.96      3.87 o 
   1   5  10       29.09       25.28      1.93 o 
  -5   6  10        1.93        1.16      2.09 o 
  -4   6  10        1.16        2.05      1.93 o 
  -3   6  10       20.68       24.69      2.43 o 
  -2   6  10        0.32       -1.31      1.58 o 
  -1   6  10      103.05       99.08      5.13 o 
   0   6  10        0.41        0.29      1.47 o 
   1   6  10       30.48       28.55      2.23 o 
  -4   7  10        1.95        3.40      2.07 o 
  -3   7  10        1.22        1.66      1.82 o 
  -2   7  10        0.45       -0.25      1.66 o 
  -1   7  10       24.69       26.28      3.05 o 
   0   7  10        2.50        0.45      1.74 o 
   0 -15  11       15.72       18.38      2.88 o 
  -2 -14  11       20.98       21.96      2.59 o 
  -1 -14  11       23.82       27.24      2.55 o 
   0 -14  11        7.23        5.97      2.04 o 
   1 -14  11       67.67       74.00      4.04 o 
   2 -14  11        6.66        6.56      2.58 o 
  -2 -13  11        7.70        6.97      2.56 o 
  -1 -13  11       22.49       27.35      2.54 o 
   0 -13  11      175.07      182.30      8.06 o 
   1 -13  11       16.99       18.21      2.55 o 
   2 -13  11       15.91       16.78      2.62 o 
   3 -13  11       30.31       30.76      3.30 o 
  -3 -12  11       43.44       43.74      2.69 o 
  -2 -12  11        8.83        9.77      1.88 o 
  -1 -12  11        1.73        2.30      1.67 o 
   0 -12  11      257.73      249.25      5.30 o 
   1 -12  11       44.42       41.46      3.42 o 
   2 -12  11       31.79       35.78      3.02 o 
   3 -12  11       16.05       14.44      2.81 o 
  -4 -11  11        0.12        0.70      2.82 o 
  -3 -11  11        0.00        0.49      1.73 o 
  -2 -11  11        2.82        1.30      1.47 o 
  -1 -11  11       20.87       19.96      1.79 o 
   0 -11  11       17.66       16.55      1.74 o 
   1 -11  11       54.76       62.36      3.25 o 
   2 -11  11      156.53      161.45      5.48 o 
   3 -11  11        0.17       -0.13      2.46 o 
   4 -11  11       20.98       18.06      3.33 o 
  -4 -10  11        2.48        1.53      2.44 o 
  -3 -10  11        0.32        0.24      1.60 o 
  -2 -10  11        3.06        3.03      1.43 o 
  -1 -10  11        0.05       -1.62      1.26 o 
   0 -10  11       94.91       85.34      2.74 o 
   1 -10  11        2.68        2.76      1.67 o 
   2 -10  11        2.52        0.08      1.85 o 
   3 -10  11        9.94        6.76      2.37 o 
   4 -10  11        1.58        0.26      2.12 o 
  -5  -9  11        1.53        2.82      3.07 o 
  -4  -9  11        8.64        7.24      2.95 o 
  -3  -9  11      175.14      164.42     12.85 o 
  -2  -9  11        1.02        1.68      1.38 o 
  -1  -9  11       53.47       49.14      2.13 o 
   0  -9  11        1.44        1.48      1.25 o 
   1  -9  11        0.02        0.80      1.35 o 
   2  -9  11       54.10       60.99      2.53 o 
   3  -9  11       12.07       10.72      1.82 o 
   4  -9  11        0.46       -2.65      1.78 o 
  -5  -8  11       64.88       69.42      4.41 o 
  -4  -8  11       12.18       15.77      2.65 o 
  -3  -8  11        0.19       -1.80      2.11 o 
  -2  -8  11       26.04       30.79      2.13 o 
  -1  -8  11      284.03      269.18      5.18 o 
   0  -8  11      313.40      284.88      6.13 o 
   1  -8  11       26.05       28.95      1.60 o 
   2  -8  11       29.59       30.76      3.41 o 
   3  -8  11        1.11        2.28      1.62 o 
   4  -8  11       44.02       47.68      2.90 o 
  -5  -7  11       62.15       69.83      4.27 o 
  -4  -7  11        9.34       11.08      2.39 o 
  -3  -7  11       45.33       43.93      3.01 o 
  -2  -7  11       36.39       36.00      1.90 o 
  -1  -7  11        5.96        7.06      1.32 o 
   0  -7  11       37.93       36.36      1.57 o 
   1  -7  11       23.64       24.90      1.45 o 
   2  -7  11       12.81       12.31      1.49 o 
   3  -7  11       26.42       24.85      2.07 o 
   4  -7  11        3.27       -2.16      1.66 o 
  -5  -6  11       19.49       20.31      2.93 o 
  -4  -6  11       62.26       62.47      6.67 o 
  -3  -6  11      277.36      269.94      7.51 o 
  -2  -6  11       15.76       16.45      1.45 o 
  -1  -6  11       21.69       17.72      1.20 o 
   0  -6  11       48.85       53.42      1.75 o 
   1  -6  11       32.68       27.41      1.41 o 
   2  -6  11        8.41       10.01      1.45 o 
   3  -6  11        0.02       -0.98      1.36 o 
   4  -6  11       50.43       47.54      3.21 o 
  -6  -5  11       26.32       25.85      3.40 o 
  -5  -5  11        1.13        1.25      2.24 o 
  -4  -5  11        6.98        9.13      2.21 o 
  -3  -5  11       63.64       60.59      2.44 o 
  -2  -5  11       87.44       89.17      2.20 o 
  -1  -5  11      131.06      126.13      2.59 o 
   0  -5  11       63.01       57.33      2.08 o 
   1  -5  11        3.17        2.86      1.08 o 
   2  -5  11      120.17      118.62      4.62 o 
   3  -5  11       19.20       17.58      1.90 o 
   4  -5  11       10.53        9.85      2.02 o 
  -6  -4  11        2.79        4.51      2.85 o 
  -5  -4  11        7.18        5.64      2.16 o 
  -4  -4  11       55.06       59.21      2.65 o 
  -3  -4  11       10.03       10.66      1.46 o 
  -2  -4  11        3.49        2.35      1.03 o 
  -1  -4  11        3.68        4.85      0.96 o 
   0  -4  11        0.52       -0.04      1.03 o 
   1  -4  11        7.87        5.72      1.11 o 
   2  -4  11       16.19       15.31      1.54 o 
   3  -4  11        5.95        5.81      1.72 o 
   4  -4  11        1.51        1.06      1.79 o 
  -6  -3  11       28.81       30.48      2.84 o 
  -5  -3  11        1.69        1.52      1.77 o 
  -4  -3  11        0.02        0.04      1.41 o 
  -3  -3  11      107.34      106.82      3.09 o 
  -2  -3  11       13.58       13.45      1.30 o 
  -1  -3  11      438.52      451.32      8.48 o 
   0  -3  11      108.37      104.96      2.44 o 
   1  -3  11        4.20        3.00      1.18 o 
   2  -3  11        2.52        1.14      1.32 o 
   3  -3  11       64.69       66.78      4.38 o 
   4  -3  11        0.06        1.54      1.76 o 
  -6  -2  11       12.93       12.71      2.32 o 
  -5  -2  11        0.05       -0.88      1.68 o 
  -4  -2  11       16.56       17.55      1.80 o 
  -3  -2  11        1.42        2.16      1.22 o 
  -2  -2  11        0.07        0.22      1.09 o 
  -1  -2  11        0.80        1.11      0.97 o 
   0  -2  11       99.82      101.34      2.41 o 
   1  -2  11        1.96        1.16      1.12 o 
   2  -2  11       41.84       36.45      2.54 o 
   3  -2  11       21.80       21.41      2.29 o 
   4  -2  11        2.48        2.77      1.97 o 
  -6  -1  11        0.01       -1.04      2.02 o 
  -5  -1  11        0.66       -0.42      1.62 o 
  -4  -1  11       94.23       89.95      3.12 o 
  -3  -1  11       79.85       77.71      2.71 o 
  -2  -1  11       20.35       20.92      1.57 o 
  -1  -1  11      158.89      155.22      3.02 o 
   0  -1  11        5.71        6.26      1.24 o 
   1  -1  11        8.02        8.46      1.40 o 
   2  -1  11        9.65       12.49      1.60 o 
   3  -1  11        0.78       -0.62      1.66 o 
  -6   0  11        3.45        5.11      2.10 o 
  -5   0  11       13.43       14.92      2.02 o 
  -4   0  11        3.16        3.01      1.46 o 
  -3   0  11       90.81       86.04      2.86 o 
  -2   0  11       16.77       18.99      1.65 o 
  -1   0  11      164.23      164.59      3.25 o 
   0   0  11      162.41      164.28      3.61 o 
   1   0  11        1.66        1.29      1.31 o 
   2   0  11       45.79       41.63      3.97 o 
   3   0  11       18.61       18.88      2.67 o 
  -6   1  11        1.86        1.31      2.05 o 
  -5   1  11       37.12       37.32      2.51 o 
  -4   1  11       98.80      103.11      4.60 o 
  -3   1  11       60.20       60.97      2.57 o 
  -2   1  11      162.57      160.04      4.03 o 
  -1   1  11        4.92        6.75      1.55 o 
   0   1  11       35.38       29.36      1.71 o 
   1   1  11       24.22       28.12      1.79 o 
   2   1  11       12.72       14.15      1.74 o 
   3   1  11        6.43        6.92      2.10 o 
  -6   2  11        0.21       -0.29      2.06 o 
  -5   2  11       12.80       10.33      2.09 o 
  -4   2  11        0.22        0.36      1.47 o 
  -3   2  11       43.33       44.31      2.37 o 
  -2   2  11       11.57       10.97      1.73 o 
  -1   2  11        6.83        7.42      3.94 o 
   0   2  11        0.63        1.84      1.23 o 
   1   2  11        2.39        2.92      1.34 o 
   2   2  11       11.53       15.03      1.87 o 
  -5   3  11        3.29        1.27      2.15 o 
  -4   3  11        1.02        2.08      1.59 o 
  -3   3  11      189.58      197.92      5.65 o 
  -2   3  11       14.91       12.92      1.83 o 
  -1   3  11        9.05       11.76      1.81 o 
   0   3  11       84.02       86.19      3.58 o 
   1   3  11        0.01        0.05      1.36 o 
   2   3  11        4.84        4.60      1.67 o 
  -5   4  11       36.83       32.72      3.02 o 
  -4   4  11        1.60        3.00      1.83 o 
  -3   4  11        3.94        5.19      2.05 o 
  -2   4  11        3.07        3.57      1.65 o 
  -1   4  11        0.00       -0.05      1.52 o 
   0   4  11       21.45       20.63      1.76 o 
   1   4  11        1.69        3.33      1.52 o 
  -4   5  11        6.83        6.35      2.10 o 
  -3   5  11        6.22        9.60      2.05 o 
  -2   5  11        2.57        2.37      1.49 o 
  -1   5  11       68.89       66.77      3.31 o 
   0   5  11       17.43       13.67      1.89 o 
  -4   6  11        1.20        1.87      2.10 o 
  -3   6  11        8.36        7.73      2.12 o 
  -2   6  11        5.44        7.45      1.95 o 
  -1   6  11       22.54       26.40      2.53 o 
  -1 -14  12       35.35       38.40      2.73 o 
   0 -14  12        9.72        9.88      2.25 o 
   1 -14  12       15.48       18.75      3.90 o 
  -2 -13  12        1.25        0.78      1.85 o 
  -1 -13  12       10.56        8.35      2.02 o 
   0 -13  12       24.05       27.53      2.32 o 
   1 -13  12        0.06        0.10      2.20 o 
   2 -13  12        5.99        7.84      2.69 o 
  -3 -12  12       34.47       38.07      3.66 o 
  -2 -12  12        3.52        2.63      1.74 o 
  -1 -12  12      107.76      111.50      4.58 o 
   0 -12  12       69.67       74.76      2.99 o 
   1 -12  12       65.40       68.86      3.69 o 
   2 -12  12        5.86        6.65      2.41 o 
   3 -12  12       53.45       49.60      3.66 o 
  -3 -11  12        5.50        5.91      2.61 o 
  -2 -11  12        6.75        5.12      1.73 o 
  -1 -11  12       20.83       18.79      1.92 o 
   0 -11  12       15.70       15.12      1.80 o 
   1 -11  12       14.63       15.54      2.27 o 
   2 -11  12        8.55        6.79      2.25 o 
   3 -11  12       48.76       44.43      3.48 o 
  -4 -10  12        0.83       -0.66      2.64 o 
  -3 -10  12        7.69        5.97      2.42 o 
  -2 -10  12       29.65       32.50      2.08 o 
  -1 -10  12       56.07       51.97      2.39 o 
   0 -10  12        1.31        1.45      1.38 o 
   1 -10  12       57.27       53.93      3.12 o 
   2 -10  12       22.46       22.63      2.55 o 
   3 -10  12        7.04       10.88      2.75 o 
  -4  -9  12        2.58        3.27      3.28 o 
  -3  -9  12       88.26       87.08      4.25 o 
  -2  -9  12       21.62       18.41      1.81 o 
  -1  -9  12       81.12       71.45      2.96 o 
   0  -9  12       17.44       13.08      1.62 o 
   1  -9  12        8.21        8.05      2.90 o 
   2  -9  12        9.86       14.34      2.32 o 
   3  -9  12        4.29        1.19      1.78 o 
  -5  -8  12        6.29        8.12      3.13 o 
  -4  -8  12        6.40        4.03      2.45 o 
  -3  -8  12      137.13      144.05      5.23 o 
  -2  -8  12      160.21      156.50      3.83 o 
  -1  -8  12       11.61       18.48      1.67 o 
   0  -8  12      169.14      164.61      3.85 o 
   1  -8  12       28.21       30.73      2.41 o 
   2  -8  12      104.16       98.41      6.71 o 
   3  -8  12       39.80       39.46      2.80 o 
   4  -8  12        4.72       10.45      2.29 o 
  -5  -7  12        2.48        2.88      2.69 o 
  -4  -7  12       21.61       17.68      2.71 o 
  -3  -7  12       16.04       14.01      4.75 o 
  -2  -7  12       55.61       53.86      2.30 o 
  -1  -7  12      147.11      137.89      3.44 o 
   0  -7  12       87.96       86.11      2.26 o 
   1  -7  12       12.41       12.31      1.35 o 
   2  -7  12        6.86        9.76      1.52 o 
   3  -7  12       51.75       55.25      2.72 o 
   4  -7  12       14.17       18.59      2.50 o 
  -5  -6  12        0.04       -1.62      2.49 o 
  -4  -6  12       22.02       24.15      2.79 o 
  -3  -6  12       65.60       63.41      3.45 o 
  -2  -6  12       25.42       18.39      2.18 o 
  -1  -6  12       28.00       24.65      1.38 o 
   0  -6  12        4.25        3.56      1.11 o 
   1  -6  12      210.97      195.12      3.69 o 
   2  -6  12       50.15       51.05      2.37 o 
   3  -6  12       85.82       81.07      3.62 o 
   4  -6  12       32.41       35.44      3.75 o 
  -5  -5  12        2.49        1.87      2.56 o 
  -4  -5  12        4.84        4.92      2.97 o 
  -3  -5  12        8.54        9.20      1.59 o 
  -2  -5  12      190.84      165.54      3.89 o 
  -1  -5  12        9.17       14.38      1.20 o 
   0  -5  12       19.37       22.17      1.40 o 
   1  -5  12      122.08      114.61      4.93 o 
   2  -5  12        3.57        5.01      1.44 o 
   3  -5  12       79.95       84.55      4.53 o 
  -5  -4  12        1.40        3.26      2.46 o 
  -4  -4  12        3.79        4.84      1.63 o 
  -3  -4  12       28.60       23.40      2.37 o 
  -2  -4  12       19.18       19.08      2.21 o 
  -1  -4  12      183.26      170.82      4.99 o 
   0  -4  12        0.46        0.44      1.12 o 
   1  -4  12        8.78        7.23      1.27 o 
   2  -4  12       40.86       38.99      4.44 o 
   3  -4  12       59.84       67.31      3.36 o 
  -5  -3  12       28.50       23.68      2.35 o 
  -4  -3  12       21.36       23.02      2.02 o 
  -3  -3  12        1.69        1.95      1.35 o 
  -2  -3  12       37.43       34.85      1.89 o 
  -1  -3  12       92.67       94.93      2.36 o 
   0  -3  12        3.53        2.55      1.17 o 
   1  -3  12       13.94       14.22      3.97 o 
   2  -3  12        9.17        5.80      1.63 o 
   3  -3  12        0.24       -1.22      1.60 o 
  -6  -2  12        1.52        0.74      2.16 o 
  -5  -2  12        0.02        0.44      1.74 o 
  -4  -2  12       31.52       32.24      2.21 o 
  -3  -2  12        9.95       10.70      1.55 o 
  -2  -2  12       17.13       16.46      1.54 o 
  -1  -2  12        0.25       -0.32      1.24 o 
   0  -2  12       28.53       28.21      1.65 o 
   1  -2  12      150.27      153.19      5.16 o 
   2  -2  12      136.83      131.31      8.35 o 
   3  -2  12       19.71       19.00      2.30 o 
  -5  -1  12        6.95        4.99      1.93 o 
  -4  -1  12       27.31       30.12      2.19 o 
  -3  -1  12       56.36       58.99      4.34 o 
  -2  -1  12        1.55        3.21      1.36 o 
  -1  -1  12      126.90      124.11      3.50 o 
   0  -1  12       26.13       27.46      1.80 o 
   1  -1  12        3.69        0.72      1.40 o 
   2  -1  12        0.40        1.36      1.62 o 
   3  -1  12        0.62        1.63      1.81 o 
  -5   0  12        4.06        3.43      1.83 o 
  -4   0  12       27.50       29.76      2.23 o 
  -3   0  12        4.76        4.69      1.47 o 
  -2   0  12      269.80      279.57      5.82 o 
  -1   0  12        8.91        6.82      1.56 o 
   0   0  12       28.53       28.16      1.79 o 
   1   0  12      199.67      193.35      4.30 o 
   2   0  12        1.23        0.25      1.72 o 
  -5   1  12       16.89       16.32      2.15 o 
  -4   1  12       46.19       44.16      2.53 o 
  -3   1  12       11.90       10.91      1.71 o 
  -2   1  12      141.60      141.27      4.86 o 
  -1   1  12        0.04       -0.18      1.99 o 
   0   1  12       32.92       36.65      2.02 o 
   1   1  12       25.52       25.21      1.94 o 
   2   1  12       16.87       17.11      3.33 o 
  -5   2  12        3.18        4.00      1.98 o 
  -4   2  12        0.11        0.89      1.68 o 
  -3   2  12        2.61        3.38      1.87 o 
  -2   2  12        0.02       -1.03      1.50 o 
  -1   2  12        9.97       11.68      1.87 o 
   0   2  12      152.48      149.47      3.70 o 
   1   2  12        5.53       10.06      1.72 o 
   2   2  12        3.06        1.41      1.78 o 
  -5   3  12        8.00        8.54      2.40 o 
  -4   3  12       75.92       75.47      3.70 o 
  -3   3  12        2.88        6.87      2.52 o 
  -2   3  12        5.76        9.93      1.81 o 
  -1   3  12        0.79       -0.22      1.62 o 
   0   3  12        3.87        0.80      1.52 o 
   1   3  12       28.64       33.08      2.26 o 
  -4   4  12        7.50        6.74      2.17 o 
  -3   4  12        2.65        2.12      1.89 o 
  -2   4  12        0.13       -0.39      1.65 o 
  -1   4  12        3.20        4.58      1.83 o 
   0   4  12        1.59        3.57      2.08 o 
  -3   5  12       20.07       18.70      2.54 o 
  -2   5  12        0.92        0.13      1.77 o 
  -1   5  12        0.01       -0.34      1.75 o 
  -2 -13  13       15.99       19.79      2.54 o 
  -1 -13  13        9.04       14.07      2.20 o 
   0 -13  13       13.09       13.40      2.67 o 
   1 -13  13        5.30        6.83      2.49 o 
  -2 -12  13        0.67        1.44      1.87 o 
  -1 -12  13      109.84      116.51      4.59 o 
   0 -12  13        2.36        4.90      1.95 o 
   1 -12  13       36.10       42.85      3.24 o 
   2 -12  13        0.51       -0.60      2.28 o 
  -3 -11  13        1.22        0.94      2.65 o 
  -2 -11  13        5.71        6.74      1.99 o 
  -1 -11  13       26.81       29.44      2.22 o 
   0 -11  13       19.95       24.48      2.14 o 
   1 -11  13       61.02       56.88      3.43 o 
   2 -11  13       20.83       25.69      2.87 o 
  -4 -10  13        2.23        0.26      2.88 o 
  -3 -10  13        0.48        1.34      2.49 o 
  -2 -10  13       96.60       99.81      3.35 o 
  -1 -10  13       11.77        8.79      1.74 o 
   0 -10  13       22.32       28.45      2.11 o 
   1 -10  13        2.55        1.13      2.49 o 
   2 -10  13       57.28       63.32      3.72 o 
   3 -10  13        1.66       -1.95      2.53 o 
  -4  -9  13       22.86       19.36      3.15 o 
  -3  -9  13       22.41       23.71      3.34 o 
  -2  -9  13      133.38      125.22      5.24 o 
  -1  -9  13        6.17        3.23      1.54 o 
   0  -9  13       73.94       73.40      3.32 o 
   1  -9  13       20.37       25.66      2.63 o 
   2  -9  13        0.63        1.71      2.22 o 
   3  -9  13       14.76       19.24      2.28 o 
  -4  -8  13        1.86        1.32      2.19 o 
  -3  -8  13       15.90       15.14      2.53 o 
  -2  -8  13       52.25       57.70      3.31 o 
  -1  -8  13        3.32        6.07      1.63 o 
   0  -8  13       42.81       45.39      2.19 o 
   1  -8  13        6.20        3.83      1.94 o 
   2  -8  13        8.43       11.62      1.81 o 
   3  -8  13       83.78       79.07      3.35 o 
  -5  -7  13        1.49        0.17      2.71 o 
  -4  -7  13        0.00        0.75      2.27 o 
  -3  -7  13       16.51       13.91      2.51 o 
  -2  -7  13       64.32       60.51      3.36 o 
  -1  -7  13        1.61        0.32      1.37 o 
   0  -7  13       31.16       29.77      2.00 o 
   1  -7  13        0.32       -0.95      1.36 o 
   2  -7  13       77.00       84.09      3.46 o 
   3  -7  13       25.13       24.55      2.53 o 
  -5  -6  13        1.20        2.57      2.84 o 
  -4  -6  13       15.09       13.42      2.48 o 
  -3  -6  13        4.88        1.43      2.67 o 
  -2  -6  13       23.98       20.38      2.34 o 
  -1  -6  13       41.07       47.22      1.81 o 
   0  -6  13        7.07        3.73      1.48 o 
   1  -6  13       29.49       33.51      2.02 o 
   2  -6  13        9.43       10.56      1.78 o 
   3  -6  13      108.06      116.38      4.45 o 
  -5  -5  13       24.68       28.32      6.30 o 
  -4  -5  13        4.55        6.40      2.83 o 
  -3  -5  13       21.06       21.55      2.61 o 
  -2  -5  13        0.34        0.62      1.34 o 
  -1  -5  13        5.24        2.26      1.07 o 
   0  -5  13       26.20       29.17      1.63 o 
   1  -5  13       11.29       15.57      1.75 o 
   2  -5  13       36.48       34.31      5.61 o 
   3  -5  13       27.79       27.97      2.66 o 
  -5  -4  13       20.36       19.74      3.14 o 
  -4  -4  13       24.78       21.55      4.63 o 
  -3  -4  13       30.38       25.15      2.65 o 
  -2  -4  13        2.03        1.71      1.33 o 
  -1  -4  13       14.02       11.56      1.51 o 
   0  -4  13       17.29       18.70      1.52 o 
   1  -4  13        3.25        2.10      1.52 o 
   2  -4  13      160.89      147.29      4.78 o 
   3  -4  13        0.08        0.54      1.81 o 
  -5  -3  13        2.10        1.64      2.07 o 
  -4  -3  13       12.84       13.84      1.97 o 
  -3  -3  13       13.49       13.52      1.75 o 
  -2  -3  13       33.66       33.44      2.02 o 
  -1  -3  13        0.16        0.65      1.30 o 
   0  -3  13       19.37       14.95      1.63 o 
   1  -3  13        8.10        7.09      1.59 o 
   2  -3  13        2.18        0.38      1.74 o 
   3  -3  13        0.09        0.57      1.81 o 
  -5  -2  13        0.43       -0.46      1.97 o 
  -4  -2  13        1.04        1.61      1.68 o 
  -3  -2  13       11.26       11.41      1.67 o 
  -2  -2  13        0.01       -0.05      1.29 o 
  -1  -2  13        0.03        0.03      1.33 o 
   0  -2  13       24.16       20.85      1.74 o 
   1  -2  13        0.05       -1.12      1.38 o 
   2  -2  13      127.17      116.01      4.33 o 
  -5  -1  13        1.42        1.32      1.90 o 
  -4  -1  13        6.81        5.38      1.70 o 
  -3  -1  13        1.80        1.96      1.42 o 
  -2  -1  13       49.26       48.21      2.42 o 
  -1  -1  13        1.99        2.93      1.52 o 
   0  -1  13        0.00        0.17      1.39 o 
   1  -1  13       20.54       23.72      1.99 o 
   2  -1  13        5.66        6.34      2.09 o 
  -5   0  13        3.68        5.12      2.07 o 
  -4   0  13        0.84       -1.31      1.57 o 
  -3   0  13        4.24        4.12      1.59 o 
  -2   0  13       66.43       66.19      3.07 o 
  -1   0  13       12.39       13.96      1.98 o 
   0   0  13       51.48       58.29      2.44 o 
   1   0  13        0.98        1.36      1.55 o 
   2   0  13        4.36        4.19      2.09 o 
  -5   1  13        0.64       -0.74      1.97 o 
  -4   1  13        9.72        9.29      1.98 o 
  -3   1  13      138.84      147.19      4.82 o 
  -2   1  13        9.78       10.27      1.91 o 
  -1   1  13        7.32        6.12      1.81 o 
   0   1  13       57.64       67.96      3.32 o 
   1   1  13       13.91       11.27      1.72 o 
  -4   2  13        6.85        3.60      2.16 o 
  -3   2  13        1.73       -0.56      2.74 o 
  -2   2  13       16.37       16.72      2.13 o 
  -1   2  13       95.83       99.98      4.07 o 
   0   2  13        0.02        0.57      1.90 o 
  -4   3  13        9.29       10.41      2.32 o 
  -3   3  13       24.50       24.24      2.57 o 
  -2   3  13        7.38       10.80      2.09 o 
  -1   3  13       10.86       13.18      2.19 o 
   0   3  13       10.69       14.00      2.36 o 
  -2   4  13        0.00        1.13      1.90 o 
  -2 -12  14       15.23       21.40      3.34 o 
  -1 -12  14       43.85       48.32      2.92 o 
   0 -12  14       73.72       77.26      4.07 o 
   1 -12  14       40.21       38.54      3.33 o 
  -2 -11  14      120.11      123.43      5.77 o 
  -1 -11  14        0.86        0.23      1.83 o 
   0 -11  14       56.07       61.50      3.05 o 
   1 -11  14        4.68        3.32      2.24 o 
   2 -11  14       39.45       46.91      3.61 o 
  -3 -10  14       21.42       23.90      3.34 o 
  -2 -10  14        0.97        1.30      2.28 o 
  -1 -10  14        1.98        4.64      1.90 o 
   0 -10  14       51.86       47.94      2.63 o 
   1 -10  14       47.77       45.48      4.73 o 
   2 -10  14       30.28       35.64      3.23 o 
  -3  -9  14       22.95       29.88      3.19 o 
  -2  -9  14        3.06        3.70      2.30 o 
  -1  -9  14        5.16        5.17      1.75 o 
   0  -9  14        0.18        1.24      1.68 o 
   1  -9  14       43.83       44.76      3.23 o 
   2  -9  14        3.63        0.13      2.38 o 
  -4  -8  14        2.19        2.16      2.57 o 
  -3  -8  14       46.93       41.98      3.53 o 
  -2  -8  14      147.53      147.06      5.32 o 
  -1  -8  14       10.67        9.91      1.78 o 
   0  -8  14       20.49       25.25      2.10 o 
   1  -8  14        7.37        7.37      2.49 o 
   2  -8  14       10.18       11.60      1.97 o 
  -4  -7  14        0.64        1.08      2.52 o 
  -3  -7  14        1.40       -0.96      2.20 o 
  -2  -7  14        7.89        6.86      2.23 o 
  -1  -7  14       43.56       41.64      2.59 o 
   0  -7  14        0.01        0.24      1.58 o 
   1  -7  14       29.66       31.56      2.28 o 
   2  -7  14       47.21       48.42      2.71 o 
  -4  -6  14        0.12       -0.69      2.40 o 
  -3  -6  14        8.84        6.84      2.29 o 
  -2  -6  14        2.35        3.86      2.16 o 
  -1  -6  14       59.91       61.27      3.37 o 
   0  -6  14        3.44        4.06      1.38 o 
   1  -6  14       44.62       48.32      2.63 o 
   2  -6  14       41.30       42.93      5.55 o 
  -4  -5  14        0.68        0.15      2.34 o 
  -3  -5  14       11.83        8.32      2.17 o 
  -2  -5  14       46.21       46.60      2.67 o 
  -1  -5  14       13.44       13.79      1.69 o 
   0  -5  14      138.75      141.48      3.23 o 
   1  -5  14        0.01       -0.63      1.79 o 
   2  -5  14       45.30       48.40      3.57 o 
  -4  -4  14        7.43        8.03      2.54 o 
  -3  -4  14        6.16        9.23      1.78 o 
  -2  -4  14        3.41        1.78      1.47 o 
  -1  -4  14        4.77        4.43      1.56 o 
   0  -4  14       31.42       33.58      1.98 o 
   1  -4  14       26.89       26.04      3.18 o 
   2  -4  14       36.78       37.44      2.73 o 
  -4  -3  14        4.70        3.27      1.79 o 
  -3  -3  14        3.81        4.31      1.64 o 
  -2  -3  14        9.70        9.42      1.71 o 
  -1  -3  14        1.01        2.18      1.61 o 
   0  -3  14        1.44        1.29      1.58 o 
   1  -3  14       37.58       38.33      2.38 o 
   2  -3  14        2.35        1.92      1.90 o 
  -4  -2  14        2.11        1.03      1.77 o 
  -3  -2  14        2.95        3.39      1.62 o 
  -2  -2  14       59.73       55.17      2.67 o 
  -1  -2  14        6.89        9.10      2.49 o 
   0  -2  14       32.53       36.26      2.72 o 
   1  -2  14       32.86       34.56      2.39 o 
  -4  -1  14        2.63       -0.24      1.78 o 
  -3  -1  14        0.00       -1.51      1.63 o 
  -2  -1  14        2.15        0.89      1.60 o 
  -1  -1  14       11.36       14.58      2.07 o 
   0  -1  14        1.93        1.29      1.88 o 
   1  -1  14       11.32       14.38      1.94 o 
  -4   0  14        1.20        2.57      1.83 o 
  -3   0  14        6.07        6.87      1.91 o 
  -2   0  14       29.51       28.35      2.42 o 
  -1   0  14        6.42        7.38      1.92 o 
   0   0  14        4.38        6.79      2.17 o 
   1   0  14        1.96        2.30      1.76 o 
  -4   1  14        8.26        7.30      2.25 o 
  -3   1  14       34.75       34.13      2.78 o 
  -2   1  14       17.22       18.82      2.33 o 
  -1   1  14       27.78       26.95      2.54 o 
   0   1  14        0.37        0.71      2.02 o 
  -3   2  14        4.38        5.40      2.13 o 
  -2   2  14        1.48        2.47      1.99 o 
  -1   2  14       17.40       24.70      3.03 o 
  -1 -11  15        0.56        1.36      2.22 o 
   0 -11  15       57.00       57.93      3.81 o 
  -2 -10  15        2.46        2.84      2.66 o 
  -1 -10  15       78.38       96.23      3.58 o 
   0 -10  15       19.81       17.50      5.27 o 
   1 -10  15       33.17       38.68      3.45 o 
  -3  -9  15       10.62        9.83      2.97 o 
  -2  -9  15       62.51       66.10      4.06 o 
  -1  -9  15        4.92        8.37      2.68 o 
   0  -9  15        8.94        8.04      2.01 o 
   1  -9  15      102.97      103.35      4.69 o 
  -3  -8  15       38.07       40.31      3.53 o 
  -2  -8  15       19.47       22.22      2.87 o 
  -1  -8  15       31.97       32.15      2.99 o 
   0  -8  15        0.11        1.99      1.85 o 
   1  -8  15        1.44        1.40      2.28 o 
  -3  -7  15        2.67        4.12      2.54 o 
  -2  -7  15        3.26        4.16      2.35 o 
  -1  -7  15        1.68        1.16      2.47 o 
   0  -7  15        9.87        9.61      1.99 o 
   1  -7  15       67.02       63.10      4.02 o 
  -4  -6  15       10.91       13.91      3.01 o 
  -3  -6  15       16.21       16.50      2.84 o 
  -2  -6  15        9.10        9.66      2.50 o 
  -1  -6  15        0.29        0.35      2.42 o 
   0  -6  15       19.28       19.97      1.89 o 
   1  -6  15        7.03       13.56      2.36 o 
  -4  -5  15        5.02        1.57      2.65 o 
  -3  -5  15        1.83        1.45      2.40 o 
  -2  -5  15        0.07        0.62      2.33 o 
  -1  -5  15       11.53       12.56      1.95 o 
   0  -5  15       30.23       32.26      2.17 o 
   1  -5  15        3.71        1.50      2.16 o 
  -4  -4  15       36.77       39.23      3.62 o 
  -3  -4  15       18.24       19.84      2.19 o 
  -2  -4  15        9.89       10.51      1.77 o 
  -1  -4  15        9.74       11.24      1.95 o 
   0  -4  15       12.90       14.71      2.29 o 
   1  -4  15       55.22       54.24      3.15 o 
  -4  -3  15        1.45        1.14      2.03 o 
  -3  -3  15        0.57        2.71      1.71 o 
  -2  -3  15        6.66        7.36      1.84 o 
  -1  -3  15        1.87       -0.43      1.69 o 
   0  -3  15       18.76       20.12      2.51 o 
   1  -3  15       17.39       18.03      2.59 o 
  -3  -2  15       10.24       12.42      2.11 o 
  -2  -2  15        2.74        2.21      1.87 o 
  -1  -2  15        4.49        3.24      1.85 o 
   0  -2  15        5.62        7.12      2.21 o 
  -3  -1  15        0.03        0.21      1.82 o 
  -2  -1  15        1.86        3.12      1.87 o 
  -1  -1  15       24.26       25.94      2.57 o 
   0  -1  15        3.56        2.97      2.12 o 
  -2   0  15        0.52       -0.27      1.90 o 
  -1   0  15       15.03       16.82      2.41 o 
  -1  -9  16       18.73       17.15      3.07 o 
  -2  -8  16        4.28        4.22      2.88 o 
  -1  -8  16       55.66       58.81      3.97 o 
   0  -8  16       33.93       40.75      3.67 o 
  -2  -7  16        0.27        1.25      2.70 o 
  -1  -7  16        4.71        3.73      2.71 o 
   0  -7  16        4.15        4.66      5.01 o 
  -2  -6  16       20.46       21.92      3.20 o 
  -1  -6  16        1.98       -0.72      2.63 o 
   0  -6  16       75.85       97.88      6.32 o 
  -3  -5  16        0.14        1.99      2.68 o 
  -2  -5  16        0.50       -0.15      2.54 o 
  -1  -5  16       36.85       44.13      3.02 o 
   0  -5  16        4.50        7.35      2.41 o 
  -2  -4  16        3.35        4.53      2.00 o 
  -1  -4  16       56.60       58.79      3.91 o 
  -2  -3  16        0.30        0.62      2.10 o 
  -1  -3  16       13.31       19.10      2.68 o 
                                                 
